# Supplementary material for: Monitoring endogenous growth of open-vent volcanoes by balancing thermal and SO2 emissions data derived from space
Source: Sci Rep. 2019 Jun 28;9:9394. doi: 10.1038/s41598-019-45753-4 (PMC6599032; doi:10.1038/s41598-019-45753-4)
Supplement: Supplementary file 1 — Supplementary Dataset 1 [file 41598_2019_45753_MOESM1_ESM.xlsx]

## Sheet: VRP
date	VRP	Qout			rm	2600	kg m-3
#	Watt	m3 s-1			rlava	2350	kg m-3
2004-08-02 00:50:00	58377.8	0.000211058			crad	250000000	J m-3
2004-08-03 12:35:00	1.98405e+07	0.0717311
2004-08-18 00:50:00	387674	0.00140159
2004-08-20 11:40:00	1.4936e+07	0.0539993
2004-08-20 21:05:00	1.69613e+06	0.00613217
2004-08-21 01:20:00	7.0631e+06	0.0255358
2004-08-23 12:10:00	2.35924e+07	0.0852955
2004-08-26 12:40:00	7.59707e+06	0.0274663
2004-08-29 21:00:00	611230	0.00220983
2004-08-30 12:15:00	5.81384e+07	0.210193
2004-08-31 09:45:00	1.47955e+07	0.0534914
2004-08-31 20:50:00	1.71868e+07	0.0621368
2004-09-04 20:25:00	2.34589e+07	0.0848131
2004-09-07 20:55:00	1.23161e+07	0.0445274
2004-09-08 01:05:00	2.99705e+06	0.0108355
2004-09-09 09:40:00	1.2708e+07	0.0459443
2004-09-10 00:55:00	606368	0.00219225
2004-09-10 10:20:00	1.00813e+08	0.364476
2004-09-10 21:25:00	1.46961e+08	0.53132
2004-09-11 01:40:00	2.75286e+07	0.0995266
2004-09-11 20:30:00	3.92188e+08	1.41791
2004-09-12 00:45:00	3.77219e+08	1.36379
2004-09-12 10:10:00	2.67783e+08	0.968137
2004-09-12 11:45:00	3.68094e+08	1.3308
2004-09-12 21:10:00	3.23318e+08	1.16892
2004-09-13 01:25:00	1.57528e+08	0.569523
2004-09-13 09:15:00	1.43348e+07	0.0518258
2004-09-13 20:15:00	6.68346e+08	2.41633
2004-09-14 00:30:00	4.06652e+08	1.4702
2004-09-14 09:55:00	1.20046e+08	0.434013
2004-09-14 21:00:00	5.94459e+08	2.1492
2004-09-15 01:15:00	4.54947e+08	1.64481
2004-09-15 09:00:00	5.5233e+07	0.199689
2004-09-15 12:15:00	3.10791e+07	0.112363
2004-09-15 21:45:00	1.03541e+08	0.374339
2004-09-16 00:20:00	6.47675e+08	2.3416
2004-09-16 09:45:00	4.38471e+08	1.58524
2004-09-16 20:50:00	5.05082e+07	0.182607
2004-09-17 01:00:00	4.41439e+07	0.159597
2004-09-17 12:05:00	6.93612e+07	0.250768
2004-09-18 00:05:00	4.36769e+08	1.57909
2004-09-18 09:30:00	2.81753e+08	1.01864
2004-09-20 09:20:00	7.6622e+08	2.77018
2004-09-20 12:35:00	2.96206e+08	1.0709
2004-09-20 20:25:00	8.14397e+08	2.94436
2004-09-21 00:35:00	9.14695e+08	3.30698
2004-09-21 21:05:00	4.53094e+08	1.63811
2004-09-22 01:20:00	7.1017e+08	2.56754
2004-09-22 09:05:00	1.30315e+08	0.47114
2004-09-22 20:10:00	9.36758e+08	3.38674
2004-09-22 21:50:00	1.17479e+08	0.42473
2004-09-23 00:25:00	7.53879e+08	2.72556
2004-09-23 09:50:00	4.57632e+08	1.65451
2004-09-23 11:30:00	1.45648e+08	0.526572
2004-09-23 20:55:00	9.49815e+08	3.43395
2004-09-24 01:05:00	7.92269e+08	2.86436
2004-09-24 10:35:00	1.2853e+08	0.464684
2004-09-24 12:10:00	8.31725e+08	3.00701
2004-09-24 21:35:00	4.68495e+08	1.69379
2004-09-25 00:10:00	6.96018e+08	2.51637
2004-09-25 01:50:00	1.89971e+06	0.00686819
2004-09-26 00:55:00	1.13579e+08	0.410633
2004-09-26 10:20:00	8.27888e+07	0.299313
2004-09-26 12:00:00	8.26142e+08	2.98682
2004-09-26 21:25:00	8.00234e+08	2.89315
2004-09-27 01:35:00	3.68089e+08	1.33078
2004-09-27 09:25:00	1.59327e+07	0.057603
2004-09-27 20:30:00	1.24486e+08	0.450063
2004-09-28 00:40:00	7.53793e+08	2.72525
2004-09-28 21:10:00	1.99225e+08	0.720274
2004-09-29 01:25:00	4.85763e+08	1.75622
2004-09-29 09:15:00	1.99403e+07	0.0720918
2004-09-29 12:30:00	9.88492e+06	0.0357378
2004-09-29 20:15:00	9.04247e+08	3.2692
2004-09-30 00:30:00	8.70898e+08	3.14863
2004-09-30 21:00:00	1.36881e+09	4.94878
2004-10-01 01:15:00	1.01686e+09	3.67634
2004-10-01 09:00:00	2.85442e+08	1.03198
2004-10-01 21:45:00	4.92834e+08	1.78179
2004-10-02 00:20:00	9.97416e+08	3.60604
2004-10-02 09:45:00	1.08049e+09	3.90639
2004-10-02 11:20:00	1.19504e+09	4.32053
2004-10-02 20:50:00	1.0488e+09	3.79183
2004-10-03 01:00:00	1.25222e+09	4.52727
2004-10-03 10:25:00	7.51006e+07	0.271517
2004-10-03 12:05:00	4.84047e+08	1.75001
2004-10-03 21:30:00	6.95199e+08	2.51341
2004-10-04 00:05:00	8.31698e+08	3.00691
2004-10-04 01:45:00	2.6708e+08	0.965596
2004-10-04 20:35:00	1.25769e+09	4.54702
2004-10-05 00:50:00	1.1828e+09	4.27629
2004-10-05 10:15:00	4.17637e+08	1.50992
2004-10-05 11:50:00	6.7522e+06	0.0244118
2004-10-05 21:20:00	8.15492e+08	2.94832
2004-10-06 01:30:00	3.72286e+08	1.34596
2004-10-06 20:25:00	1.08631e+09	3.92743
2004-10-07 00:35:00	1.05255e+09	3.80538
2004-10-07 10:00:00	1.15309e+09	4.16886
2004-10-07 11:40:00	5.69688e+08	2.05964
2004-10-07 21:05:00	9.83856e+08	3.55702
2004-10-08 01:20:00	7.93568e+08	2.86905
2004-10-08 09:05:00	7.03641e+08	2.54393
2004-10-08 12:25:00	6.52698e+08	2.35975
2004-10-08 20:10:00	7.61469e+08	2.753
2004-10-08 21:50:00	2.71743e+07	0.0982455
2004-10-09 00:25:00	8.48568e+08	3.0679
2004-10-09 09:50:00	1.96713e+08	0.711194
2004-10-09 11:30:00	8.20993e+08	2.9682
2004-10-09 20:55:00	9.29392e+08	3.36011
2004-10-10 01:05:00	6.63928e+08	2.40036
2004-10-10 12:10:00	8.62764e+08	3.11922
2004-10-10 21:35:00	1.33414e+06	0.00482343
2004-10-11 09:40:00	8.70553e+08	3.14738
2004-10-11 11:15:00	6.05271e+08	2.18829
2004-10-11 20:40:00	6.38448e+06	0.0230823
2004-10-12 00:55:00	6.30284e+06	0.0227872
2004-10-12 21:25:00	3.09884e+08	1.12035
2004-10-13 09:25:00	5.41813e+06	0.0195886
2004-10-13 20:30:00	1.01933e+09	3.68526
2004-10-14 00:40:00	9.39049e+08	3.39502
2004-10-14 10:10:00	9.12821e+08	3.3002
2004-10-14 11:45:00	3.30283e+08	1.1941
2004-10-14 21:10:00	3.69532e+08	1.336
2004-10-15 09:15:00	7.75251e+08	2.80283
2004-10-15 20:15:00	1.05203e+07	0.0380348
2004-10-16 00:30:00	2.61967e+08	0.947113
2004-10-16 09:55:00	5.27754e+08	1.90803
2004-10-16 11:35:00	8.73059e+08	3.15645
2004-10-16 21:00:00	8.25258e+08	2.98362
2004-10-17 01:15:00	6.4742e+08	2.34067
2004-10-17 09:00:00	7.7383e+07	0.279769
2004-10-17 10:40:00	2.70816e+07	0.0979103
2004-10-17 12:15:00	9.31401e+08	3.36737
2004-10-17 21:45:00	2.16384e+08	0.782312
2004-10-18 00:20:00	8.17745e+08	2.95646
2004-10-18 09:45:00	8.57375e+08	3.09974
2004-10-18 11:20:00	4.86926e+08	1.76042
2004-10-18 20:50:00	8.74097e+08	3.1602
2004-10-19 01:00:00	5.54379e+08	2.00429
2004-10-19 12:05:00	1.64315e+08	0.594063
2004-10-19 21:30:00	6.84617e+08	2.47515
2004-10-20 00:05:00	6.86424e+08	2.48169
2004-10-20 01:45:00	6.14245e+07	0.222073
2004-10-20 09:30:00	8.54823e+08	3.09051
2004-10-20 12:45:00	4.59133e+07	0.165994
2004-10-20 20:35:00	5.34823e+06	0.0193359
2004-10-21 10:15:00	6.00785e+08	2.17207
2004-10-21 11:50:00	7.26931e+08	2.62814
2004-10-21 21:20:00	8.82785e+08	3.19161
2004-10-22 01:30:00	6.82139e+08	2.4662
2004-10-22 09:20:00	1.275e+09	4.60962
2004-10-22 12:35:00	6.33542e+08	2.2905
2004-10-22 20:25:00	1.01215e+09	3.6593
2004-10-23 00:35:00	6.44599e+08	2.33047
2004-10-23 10:00:00	1.74696e+08	0.631592
2004-10-23 11:40:00	3.56921e+08	1.29041
2004-10-23 21:05:00	1.14539e+09	4.14104
2004-10-24 01:20:00	8.13474e+08	2.94102
2004-10-24 09:05:00	8.37721e+08	3.02868
2004-10-24 20:10:00	1.21324e+09	4.38632
2004-10-24 21:50:00	1.0733e+08	0.38804
2004-10-25 00:25:00	1.06646e+09	3.85565
2004-10-25 09:50:00	1.19402e+09	4.31685
2004-10-25 11:30:00	4.9677e+08	1.79601
2004-10-25 20:55:00	1.28402e+09	4.64222
2004-10-26 01:05:00	1.23198e+09	4.45409
2004-10-26 10:30:00	1.35341e+08	0.489311
2004-10-26 12:10:00	1.16405e+09	4.20848
2004-10-26 21:35:00	2.39286e+08	0.865112
2004-10-27 09:40:00	6.08786e+08	2.201
2004-10-27 11:15:00	1.4769e+06	0.00533954
2004-10-27 20:40:00	1.21059e+09	4.37674
2004-10-28 00:55:00	1.26761e+09	4.5829
2004-10-28 10:20:00	3.51727e+07	0.127163
2004-10-28 12:00:00	2.4681e+08	0.892313
2004-10-28 21:25:00	1.08961e+09	3.93934
2004-10-29 01:35:00	5.73036e+08	2.07174
2004-10-29 09:25:00	1.2632e+09	4.56697
2004-10-29 12:40:00	5.34558e+08	1.93263
2004-10-30 00:40:00	4.48274e+08	1.62068
2004-10-30 10:10:00	1.33163e+09	4.81437
2004-10-30 11:45:00	1.41077e+09	5.10049
2004-10-30 21:10:00	2.65428e+08	0.959625
2004-10-31 01:25:00	6.90307e+08	2.49572
2004-10-31 09:15:00	2.17577e+07	0.0786626
2004-10-31 12:30:00	3.17101e+08	1.14644
2004-11-01 00:30:00	4.73993e+08	1.71367
2004-11-01 09:55:00	1.10471e+09	3.99395
2004-11-01 21:00:00	8.7277e+08	3.1554
2004-11-02 01:15:00	8.51914e+08	3.08
2004-11-02 12:15:00	5.59832e+08	2.02401
2004-11-04 01:00:00	1.55568e+09	5.62438
2004-11-04 21:30:00	2.12357e+07	0.0767752
2004-11-05 00:05:00	1.2484e+09	4.51344
2004-11-05 01:45:00	2.49072e+08	0.900492
2004-11-05 20:35:00	1.56324e+09	5.65172
2004-11-06 00:50:00	9.45072e+08	3.4168
2004-11-06 21:20:00	5.8557e+08	2.11706
2004-11-07 01:30:00	9.96356e+08	3.60221
2004-11-07 12:35:00	3.40165e+07	0.122983
2004-11-08 11:40:00	4.35411e+08	1.57418
2004-11-08 21:05:00	1.12127e+09	4.05382
2004-11-09 01:20:00	1.18422e+09	4.28141
2004-11-09 09:05:00	1.09721e+09	3.96682
2004-11-09 12:25:00	7.42824e+08	2.68559
2004-11-09 20:10:00	1.40316e+06	0.00507296
2004-11-09 21:50:00	1.72438e+06	0.0062343
2004-11-10 00:25:00	2.85976e+08	1.03391
2004-11-10 09:50:00	1.56098e+09	5.64353
2004-11-10 11:30:00	5.95585e+06	0.0215327
2004-11-10 20:55:00	1.59293e+09	5.75906
2004-11-11 01:05:00	4.48053e+08	1.61988
2004-11-11 21:35:00	7.20128e+08	2.60354
2004-11-12 00:10:00	1.03328e+09	3.73571
2004-11-12 20:40:00	8.6748e+07	0.313628
2004-11-13 00:55:00	1.28407e+09	4.6424
2004-11-14 09:25:00	4.24791e+07	0.153578
2004-11-14 12:40:00	6.89944e+08	2.49441
2004-11-14 20:30:00	6.91773e+08	2.50103
2004-11-15 00:40:00	1.32226e+09	4.78048
2004-11-15 10:10:00	1.10973e+08	0.401209
2004-11-15 11:45:00	1.1704e+09	4.23144
2004-11-15 21:10:00	1.09873e+09	3.97232
2004-11-16 01:25:00	7.29888e+08	2.63883
2004-11-16 09:15:00	1.71207e+07	0.0618978
2004-11-17 00:30:00	8.67002e+08	3.13455
2004-11-17 09:55:00	1.1028e+09	3.98706
2004-11-17 11:35:00	7.94145e+08	2.87114
2004-11-17 21:00:00	1.30009e+09	4.70034
2004-11-18 01:10:00	1.2403e+09	4.48417
2004-11-18 09:00:00	8.04083e+08	2.90707
2004-11-18 10:40:00	5.28467e+07	0.191061
2004-11-18 12:15:00	1.41001e+09	5.09772
2004-11-18 21:40:00	6.03357e+08	2.18137
2004-11-19 00:15:00	1.15723e+09	4.18385
2004-11-19 09:45:00	1.37711e+09	4.97879
2004-11-19 11:20:00	5.12835e+08	1.8541
2004-11-19 20:45:00	1.0408e+09	3.76289
2004-11-20 01:00:00	1.04449e+09	3.77624
2004-11-21 00:05:00	9.942e+07	0.359442
2004-11-21 01:45:00	4.84181e+08	1.7505
2004-11-21 09:30:00	1.00986e+09	3.65104
2004-11-21 12:45:00	5.92311e+06	0.0214143
2004-11-21 20:35:00	9.26223e+08	3.34865
2004-11-22 00:50:00	1.09376e+09	3.95438
2004-11-22 10:15:00	1.02422e+09	3.70295
2004-11-22 11:50:00	9.82022e+08	3.55039
2004-11-22 21:20:00	1.07484e+09	3.88597
2004-11-23 01:30:00	8.45678e+08	3.05745
2004-11-23 09:20:00	3.29726e+08	1.19209
2004-11-23 12:35:00	4.0635e+07	0.146911
2004-11-23 20:25:00	1.03242e+09	3.7326
2004-11-24 00:35:00	9.87284e+08	3.56941
2004-11-24 10:00:00	1.4715e+07	0.0532004
2004-11-24 21:05:00	3.13547e+08	1.13359
2004-11-25 01:20:00	8.30154e+07	0.300133
2004-11-25 09:05:00	3.63384e+08	1.31377
2004-11-25 12:20:00	4.91394e+08	1.77658
2004-11-25 20:10:00	5.7399e+08	2.07519
2004-11-25 21:50:00	1.45728e+08	0.526863
2004-11-26 00:25:00	8.11938e+08	2.93547
2004-11-26 09:50:00	9.27017e+08	3.35152
2004-11-26 11:25:00	6.65442e+08	2.40583
2004-11-26 20:55:00	8.82437e+08	3.19035
2004-11-27 01:05:00	6.97899e+08	2.52317
2004-11-27 10:30:00	1.03895e+07	0.0375621
2004-11-27 12:10:00	7.1414e+08	2.58189
2004-11-27 21:35:00	3.60252e+08	1.30245
2004-11-28 00:10:00	4.67303e+08	1.68948
2004-11-28 01:50:00	156244	0.000564881
2004-11-28 09:35:00	4.2818e+08	1.54804
2004-11-28 20:40:00	7.28971e+08	2.63551
2004-11-29 00:55:00	9.29717e+08	3.36129
2004-11-29 10:20:00	3.23127e+08	1.16823
2004-11-29 12:00:00	7.06291e+07	0.255351
2004-11-30 09:25:00	2.83773e+08	1.02595
2004-11-30 20:30:00	4.76652e+08	1.72328
2004-12-01 00:40:00	4.51258e+08	1.63147
2004-12-01 10:10:00	5.29166e+08	1.91314
2004-12-01 11:45:00	7.08455e+08	2.56134
2004-12-01 21:10:00	3.9285e+08	1.4203
2004-12-02 09:15:00	7.3706e+08	2.66476
2004-12-02 12:30:00	5.72421e+08	2.06952
2004-12-02 20:15:00	6.751e+08	2.44075
2004-12-03 00:30:00	8.72851e+08	3.15569
2004-12-03 09:55:00	2.55624e+08	0.924178
2004-12-03 11:35:00	2.15426e+08	0.778849
2004-12-03 21:00:00	1.12335e+08	0.406136
2004-12-04 01:10:00	2.14292e+08	0.774749
2004-12-05 00:15:00	8.44389e+07	0.305279
2004-12-05 09:45:00	5.42698e+08	1.96206
2004-12-05 11:20:00	4.25079e+08	1.53682
2004-12-05 20:45:00	2.03646e+08	0.73626
2004-12-06 01:00:00	8.78583e+08	3.17642
2004-12-06 12:05:00	7.8258e+08	2.82933
2004-12-06 21:30:00	4.87289e+07	0.176174
2004-12-07 00:05:00	5.0525e+07	0.182667
2004-12-07 01:45:00	1.48315e+07	0.0536215
2004-12-07 09:30:00	2.40959e+08	0.87116
2004-12-08 21:20:00	3.07651e+07	0.111228
2004-12-09 20:25:00	5.44507e+08	1.9686
2004-12-10 00:35:00	6.36773e+08	2.30218
2004-12-10 10:00:00	9.70397e+07	0.350836
2004-12-10 21:05:00	3.38248e+08	1.2229
2004-12-12 00:25:00	2.28318e+07	0.0825459
2004-12-12 09:50:00	6.45876e+07	0.233509
2004-12-12 20:55:00	5.71935e+08	2.06777
2004-12-13 01:05:00	5.47314e+08	1.97875
2004-12-13 21:35:00	1.64008e+07	0.0592952
2004-12-14 00:10:00	2.6751e+07	0.096715
2004-12-14 09:40:00	3.40104e+07	0.122961
2004-12-14 20:40:00	8.01927e+08	2.89927
2004-12-15 00:55:00	7.20106e+08	2.60346
2004-12-15 10:20:00	2.85302e+08	1.03147
2004-12-15 12:00:00	2.3877e+07	0.0863244
2004-12-15 21:25:00	2.11882e+06	0.00766036
2004-12-17 10:10:00	2.91488e+08	1.05384
2004-12-17 11:45:00	8.01279e+07	0.289693
2004-12-17 21:10:00	1.1246e+06	0.00406585
2004-12-18 01:25:00	2.9057e+08	1.05052
2004-12-18 09:15:00	2.19454e+08	0.793409
2004-12-18 12:30:00	1.59693e+07	0.0577352
2004-12-19 09:55:00	8.72392e+08	3.15403
2004-12-19 11:35:00	6.57283e+08	2.37633
2004-12-19 21:00:00	9.06139e+08	3.27604
2004-12-20 01:10:00	1.00288e+09	3.62579
2004-12-20 09:00:00	4.30709e+07	0.155718
2004-12-21 00:15:00	8.43236e+06	0.0304862
2004-12-21 09:45:00	4.49766e+07	0.162608
2004-12-22 01:00:00	3.46081e+08	1.25122
2004-12-22 10:25:00	3.64285e+08	1.31703
2004-12-22 12:05:00	5.03828e+08	1.82153
2004-12-22 21:30:00	9.42751e+08	3.40841
2004-12-23 00:05:00	5.90591e+08	2.13521
2004-12-23 01:45:00	4.58273e+08	1.65683
2004-12-23 09:30:00	4.04138e+08	1.46112
2004-12-23 20:35:00	5.99662e+08	2.16801
2004-12-24 00:50:00	9.52521e+08	3.44373
2004-12-24 10:15:00	9.54676e+08	3.45152
2004-12-24 11:50:00	7.41484e+08	2.68075
2004-12-25 01:30:00	8.33522e+08	3.0135
2004-12-25 09:20:00	8.03252e+08	2.90407
2004-12-25 12:35:00	5.29479e+08	1.91427
2004-12-27 09:05:00	3.86757e+08	1.39827
2004-12-27 12:20:00	5.42191e+08	1.96023
2004-12-28 00:25:00	3.39801e+08	1.22851
2004-12-28 09:50:00	7.05694e+08	2.55136
2004-12-28 11:25:00	4.31987e+08	1.5618
2004-12-28 20:55:00	3.86955e+08	1.39899
2004-12-29 01:05:00	9.91818e+08	3.5858
2004-12-29 21:35:00	1.30113e+08	0.470409
2004-12-30 20:40:00	2.07226e+06	0.00749201
2004-12-31 12:00:00	7.8398e+06	0.0283439
2004-12-31 21:25:00	1.11063e+07	0.0401536
2005-01-01 01:35:00	3.23864e+08	1.17089
2005-01-01 09:25:00	7.03264e+08	2.54257
2005-01-01 12:40:00	2.52163e+08	0.911666
2005-01-01 20:30:00	1.12398e+08	0.406364
2005-01-02 00:40:00	9.6228e+07	0.347901
2005-01-02 10:10:00	3.845e+08	1.39012
2005-01-02 11:45:00	1.36555e+08	0.4937
2005-01-02 21:10:00	1.08004e+09	3.90476
2005-01-03 01:25:00	9.6061e+08	3.47298
2005-01-03 09:15:00	6.30144e+08	2.27821
2005-01-03 12:30:00	4.15969e+08	1.50389
2005-01-03 20:15:00	7.51032e+07	0.271527
2005-01-04 00:30:00	7.49094e+08	2.70826
2005-01-04 09:55:00	7.51012e+08	2.7152
2005-01-04 11:35:00	4.74545e+08	1.71566
2005-01-04 21:00:00	7.10341e+08	2.56816
2005-01-05 01:10:00	6.69182e+07	0.241935
2005-01-05 09:00:00	9.08345e+08	3.28402
2005-01-05 10:40:00	7.81129e+07	0.282408
2005-01-05 12:15:00	1.16794e+09	4.22255
2005-01-05 21:45:00	4.20124e+08	1.51891
2005-01-06 00:15:00	1.13788e+09	4.11387
2005-01-06 09:45:00	1.14163e+09	4.12742
2005-01-06 11:20:00	1.4488e+07	0.0523795
2005-01-06 20:50:00	1.2338e+09	4.46067
2005-01-07 01:00:00	2.18773e+07	0.0790948
2005-01-07 10:25:00	6.12392e+08	2.21403
2005-01-07 12:05:00	1.12055e+09	4.05122
2005-01-07 21:30:00	9.69852e+08	3.50639
2005-01-08 00:05:00	1.03443e+09	3.73987
2005-01-08 01:45:00	4.35319e+08	1.57385
2005-01-08 09:30:00	1.22873e+09	4.44234
2005-01-08 12:45:00	1.7275e+08	0.624558
2005-01-08 20:35:00	1.01411e+09	3.66641
2005-01-09 00:50:00	1.29299e+09	4.67467
2005-01-09 10:15:00	1.36337e+09	4.92911
2005-01-09 11:50:00	1.23681e+09	4.47154
2005-01-09 21:20:00	1.39743e+09	5.05225
2005-01-10 01:30:00	9.94356e+08	3.59498
2005-01-10 09:20:00	1.14612e+09	4.14368
2005-01-10 12:35:00	8.31264e+08	3.00534
2005-01-10 20:25:00	1.0496e+09	3.79471
2005-01-11 00:35:00	1.15429e+09	4.17319
2005-01-11 10:00:00	1.43974e+09	5.20523
2005-01-11 11:40:00	1.24887e+09	4.51515
2005-01-11 21:05:00	7.14029e+08	2.58149
2005-01-12 01:20:00	1.0927e+09	3.95052
2005-01-12 09:05:00	8.05955e+08	2.91384
2005-01-12 12:20:00	1.19065e+09	4.30466
2005-01-12 20:10:00	9.59944e+08	3.47057
2005-01-12 21:50:00	6.01733e+08	2.1755
2005-01-13 00:25:00	3.43478e+07	0.12418
2005-01-13 09:50:00	2.42324e+07	0.0876094
2005-01-13 20:55:00	5.36768e+08	1.94062
2005-01-14 01:05:00	9.36616e+07	0.338623
2005-01-14 21:35:00	5.85465e+08	2.11668
2005-01-15 00:10:00	8.74388e+08	3.16125
2005-01-15 01:50:00	2.06616e+06	0.00746996
2005-01-15 09:40:00	2.09772e+08	0.758405
2005-01-15 12:55:00	2.67786e+07	0.096815
2005-01-15 20:40:00	8.29205e+08	2.99789
2005-01-16 00:55:00	5.54036e+08	2.00305
2005-01-16 11:55:00	5.98347e+06	0.0216325
2005-01-16 21:25:00	1.36022e+09	4.91772
2005-01-17 01:35:00	7.68239e+08	2.77748
2005-01-17 09:25:00	8.70366e+08	3.14671
2005-01-17 12:40:00	6.51613e+07	0.235583
2005-01-17 20:30:00	1.12113e+09	4.05332
2005-01-18 00:40:00	1.11654e+09	4.03673
2005-01-18 10:10:00	1.33442e+09	4.82444
2005-01-18 11:45:00	1.18765e+09	4.2938
2005-01-18 21:10:00	1.15967e+09	4.19265
2005-01-19 01:25:00	1.27788e+08	0.462003
2005-01-19 12:30:00	9.20781e+07	0.332898
2005-01-19 20:15:00	1.50727e+09	5.44935
2005-01-20 00:30:00	1.3084e+09	4.73035
2005-01-20 09:55:00	2.17457e+08	0.786189
2005-01-20 21:00:00	1.29482e+09	4.68127
2005-01-21 01:10:00	1.41107e+09	5.10154
2005-01-21 09:00:00	3.47274e+08	1.25553
2005-01-21 10:40:00	2.61622e+08	0.945865
2005-01-21 12:15:00	1.54588e+09	5.58896
2005-01-21 21:45:00	7.63118e+08	2.75896
2005-01-22 00:15:00	1.04928e+09	3.79354
2005-01-22 09:45:00	1.19289e+09	4.31277
2005-01-22 11:20:00	1.01324e+09	3.66324
2005-01-22 20:50:00	1.2182e+09	4.40426
2005-01-23 01:00:00	1.18039e+09	4.26756
2005-01-23 10:25:00	6.55403e+07	0.236953
2005-01-23 12:05:00	1.1902e+08	0.430303
2005-01-23 21:30:00	5.90386e+08	2.13447
2005-01-24 00:05:00	9.85217e+08	3.56194
2005-01-24 01:45:00	2.14004e+08	0.773705
2005-01-24 09:30:00	6.33172e+08	2.28916
2005-01-24 20:35:00	4.65356e+08	1.68244
2005-01-25 00:50:00	9.25985e+08	3.34779
2005-01-25 21:20:00	2.73638e+07	0.0989307
2005-01-26 09:20:00	2.28054e+08	0.824503
2005-01-26 12:35:00	1.0086e+08	0.364649
2005-01-26 20:25:00	3.8248e+08	1.38281
2005-01-27 00:35:00	1.45323e+09	5.25399
2005-01-27 10:00:00	6.84016e+08	2.47298
2005-01-27 11:40:00	8.75747e+08	3.16616
2005-01-27 21:05:00	7.02549e+08	2.53998
2005-01-28 01:20:00	4.26728e+08	1.54279
2005-01-28 09:05:00	1.49214e+06	0.00539466
2005-01-28 12:20:00	5.39333e+08	1.9499
2005-01-28 20:10:00	4.50911e+08	1.63022
2005-01-28 21:50:00	2.73509e+08	0.988839
2005-01-29 00:25:00	4.85287e+08	1.7545
2005-01-29 09:50:00	8.87493e+08	3.20863
2005-01-29 11:25:00	9.20027e+08	3.32625
2005-01-29 20:55:00	9.2496e+07	0.334409
2005-01-30 01:05:00	2.49458e+08	0.901888
2005-01-30 10:35:00	1.4265e+08	0.515735
2005-01-30 12:10:00	1.50063e+09	5.42534
2005-01-30 21:35:00	7.22921e+06	0.0261364
2005-01-31 00:10:00	1.26829e+09	4.58537
2005-01-31 01:50:00	3.73739e+08	1.35121
2005-01-31 09:40:00	4.04915e+08	1.46392
2005-01-31 20:40:00	1.49054e+09	5.38888
2005-02-01 00:55:00	1.30396e+09	4.71433
2005-02-01 10:20:00	1.69818e+09	6.13958
2005-02-01 11:55:00	5.70532e+08	2.06269
2005-02-01 21:25:00	5.02814e+07	0.181787
2005-02-02 20:30:00	4.28885e+08	1.55058
2005-02-03 00:40:00	1.12783e+09	4.07754
2005-02-03 10:10:00	5.4336e+08	1.96446
2005-02-03 11:45:00	5.35755e+08	1.93696
2005-02-03 21:10:00	8.2668e+08	2.98877
2005-02-04 01:25:00	1.27771e+09	4.6194
2005-02-04 09:15:00	1.24228e+09	4.49133
2005-02-04 12:30:00	9.57776e+08	3.46273
2005-02-04 20:15:00	5.12505e+08	1.8529
2005-02-05 00:30:00	1.37168e+09	4.95913
2005-02-05 09:55:00	6.97005e+08	2.51994
2005-02-05 11:35:00	2.13342e+07	0.0771313
2005-02-05 21:00:00	2.42874e+09	8.78084
2005-02-06 01:10:00	1.62979e+09	5.89233
2005-02-06 09:00:00	7.689e+08	2.77987
2005-02-06 10:40:00	4.18904e+08	1.5145
2005-02-06 12:15:00	7.54303e+08	2.72709
2005-02-06 21:45:00	7.58451e+06	0.0274209
2005-02-07 00:15:00	1.47552e+09	5.33456
2005-02-10 21:20:00	7.03653e+08	2.54398
2005-02-11 01:30:00	1.82202e+09	6.58732
2005-02-11 09:20:00	1.89087e+09	6.83622
2005-02-11 12:35:00	2.47766e+09	8.95768
2005-02-11 20:25:00	1.80764e+09	6.53531
2005-02-12 00:35:00	1.26188e+09	4.56219
2005-02-12 10:00:00	1.46261e+09	5.28789
2005-02-12 11:40:00	1.39633e+09	5.04826
2005-02-12 21:05:00	7.31487e+08	2.64461
2005-02-13 01:20:00	1.48338e+09	5.36299
2005-02-13 09:05:00	1.13633e+07	0.0410827
2005-02-13 12:20:00	1.76589e+09	6.38438
2005-02-13 20:10:00	1.09872e+09	3.97231
2005-02-13 21:50:00	1.7393e+08	0.628822
2005-02-14 00:25:00	6.87516e+08	2.48563
2005-02-14 09:50:00	4.37194e+08	1.58062
2005-02-14 20:55:00	2.74898e+08	0.993862
2005-02-15 01:05:00	2.09017e+09	7.55678
2005-02-15 12:10:00	1.40224e+09	5.06965
2005-02-15 21:35:00	1.21727e+08	0.440092
2005-02-16 00:10:00	2.23667e+08	0.808641
2005-02-16 01:50:00	6.01565e+07	0.217489
2005-02-16 20:40:00	5.28289e+08	1.90997
2005-02-17 00:55:00	6.91193e+08	2.49893
2005-02-17 10:20:00	5.711e+08	2.06475
2005-02-17 21:25:00	1.35128e+09	4.88539
2005-02-18 01:35:00	5.17784e+07	0.187199
2005-02-18 09:25:00	3.59489e+08	1.29969
2005-02-19 00:40:00	7.41624e+07	0.268126
2005-02-19 10:10:00	3.42557e+08	1.23848
2005-02-19 11:45:00	2.00615e+08	0.725299
2005-02-19 21:10:00	1.6301e+09	5.89342
2005-02-20 01:25:00	1.20961e+06	0.00437322
2005-02-20 09:15:00	8.26082e+06	0.029866
2005-02-20 12:30:00	1.05946e+08	0.383034
2005-02-20 20:15:00	2.85877e+08	1.03356
2005-02-21 00:30:00	1.03537e+09	3.74325
2005-02-21 21:00:00	1.70534e+09	6.16544
2005-02-22 01:10:00	2.92049e+08	1.05587
2005-02-22 09:00:00	6.85135e+08	2.47703
2005-02-22 21:45:00	2.46863e+08	0.892503
2005-02-23 00:15:00	8.58977e+08	3.10553
2005-02-23 09:45:00	2.14305e+09	7.74794
2005-02-23 11:20:00	1.51033e+09	5.46041
2005-02-23 20:50:00	1.55589e+09	5.62514
2005-02-24 01:00:00	1.57336e+09	5.68829
2005-02-24 10:25:00	6.29788e+08	2.27693
2005-02-24 12:05:00	1.4831e+09	5.36198
2005-02-24 21:30:00	5.06917e+08	1.8327
2005-02-25 00:05:00	1.69258e+07	0.0611932
2005-02-25 20:35:00	5.00702e+06	0.0181023
2005-02-26 00:45:00	9.65206e+08	3.48959
2005-02-26 21:20:00	8.43208e+07	0.304852
2005-02-27 01:30:00	4.5065e+08	1.62927
2005-02-27 09:20:00	6.53766e+08	2.36361
2005-02-28 00:35:00	9.90385e+08	3.58062
2005-03-02 09:50:00	1.52199e+09	5.50258
2005-03-02 11:25:00	7.85203e+08	2.83881
2005-03-02 20:55:00	9.91113e+08	3.58325
2005-03-03 01:05:00	9.05409e+08	3.2734
2005-03-03 10:35:00	2.92886e+07	0.105889
2005-03-03 12:10:00	1.12407e+09	4.06396
2005-03-03 21:35:00	2.05411e+08	0.74264
2005-03-04 00:10:00	7.80508e+07	0.282184
2005-03-04 09:40:00	1.17713e+07	0.0425578
2005-03-04 20:40:00	8.31475e+07	0.30061
2005-03-05 00:55:00	4.39218e+08	1.58794
2005-03-05 11:55:00	7.8244e+07	0.282882
2005-03-05 21:25:00	8.93466e+08	3.23022
2005-03-06 01:35:00	4.36382e+08	1.57769
2005-03-06 09:25:00	1.25767e+09	4.54695
2005-03-06 20:30:00	1.2279e+08	0.443934
2005-03-07 00:40:00	9.96996e+07	0.360452
2005-03-07 21:10:00	5.10656e+07	0.184622
2005-03-08 20:15:00	4.8216e+06	0.0174319
2005-03-09 00:30:00	5.05856e+07	0.182887
2005-03-09 21:00:00	6.88989e+07	0.249096
2005-03-10 01:10:00	5.21813e+07	0.188656
2005-03-10 21:45:00	7.06028e+06	0.0255256
2005-03-11 00:15:00	3.28853e+07	0.118893
2005-03-11 20:50:00	5.46013e+07	0.197405
2005-03-12 01:00:00	5.11261e+07	0.18484
2005-03-12 21:30:00	3.19983e+07	0.115686
2005-03-13 00:05:00	1.99744e+07	0.072215
2005-03-13 01:40:00	8.72214e+06	0.0315339
2005-03-13 09:30:00	2.43621e+07	0.0880784
2005-03-14 00:45:00	2.81651e+07	0.101828
2005-03-14 10:15:00	3.50983e+07	0.126894
2005-03-14 11:50:00	1.74763e+07	0.0631836
2005-03-14 21:20:00	4.98145e+07	0.180098
2005-03-15 01:30:00	2.49819e+07	0.0903191
2005-03-15 20:25:00	3.29146e+07	0.118999
2005-03-16 00:35:00	4.10377e+07	0.148367
2005-03-16 10:05:00	3.93208e+07	0.14216
2005-03-16 11:40:00	1.22339e+07	0.0442302
2005-03-16 21:05:00	5.06858e+07	0.183249
2005-03-17 01:20:00	3.61213e+07	0.130592
2005-03-17 09:05:00	6.31149e+06	0.0228185
2005-03-17 20:10:00	1.58564e+07	0.057327
2005-03-17 21:50:00	4.32511e+06	0.0156369
2005-03-18 00:25:00	2.859e+07	0.103364
2005-03-18 09:50:00	2.74263e+07	0.0991565
2005-03-18 11:25:00	1.35685e+07	0.0490555
2005-03-18 20:55:00	4.58072e+07	0.16561
2005-03-19 01:05:00	4.9114e+07	0.177566
2005-03-19 12:10:00	3.82737e+06	0.0138374
2005-03-19 21:35:00	1.76612e+07	0.0638521
2005-03-20 00:10:00	2.30349e+07	0.0832801
2005-03-20 20:40:00	4.33977e+07	0.156899
2005-03-21 21:25:00	3.33488e+07	0.120569
2005-03-22 01:35:00	4.2152e+06	0.0152396
2005-03-22 20:30:00	3.05397e+07	0.110413
2005-03-23 00:40:00	4.05146e+07	0.146476
2005-03-23 21:15:00	1.51258e+07	0.0546855
2005-03-24 01:25:00	3.907e+06	0.0141253
2005-03-25 21:00:00	3.29772e+07	0.119225
2005-03-26 01:10:00	1.59619e+07	0.0577085
2005-03-26 12:15:00	1.5885e+07	0.0574304
2005-03-27 20:50:00	3.49258e+07	0.12627
2005-03-28 01:00:00	2.41215e+07	0.0872086
2005-03-28 21:30:00	1.2607e+07	0.045579
2005-03-30 00:45:00	3.03754e+07	0.109819
2005-03-31 20:25:00	2.64177e+06	0.009551
2005-04-02 01:20:00	4.1167e+06	0.0148835
2005-04-06 21:25:00	1.61834e+06	0.00585094
2005-04-07 20:30:00	1.68822e+07	0.0610355
2005-04-08 00:40:00	2.51415e+07	0.090896
2005-04-08 10:10:00	1.61645e+07	0.058441
2005-04-08 21:15:00	1.04219e+07	0.0376793
2005-04-09 20:20:00	2.00312e+06	0.00724206
2005-04-10 00:30:00	1.54889e+07	0.0559982
2005-04-10 21:00:00	9.79679e+06	0.0354192
2005-04-11 01:10:00	9.40572e+06	0.0340053
2005-04-12 00:15:00	5.39272e+06	0.0194968
2005-04-13 21:30:00	5.86581e+06	0.0212071
2005-04-14 00:05:00	297123	0.00107421
2005-04-14 20:35:00	1.77775e+07	0.0642725
2005-04-15 00:45:00	1.98107e+07	0.0716232
2005-04-17 00:35:00	1.92982e+07	0.0697703
2005-04-18 20:10:00	2.49614e+06	0.0090245
2005-04-19 20:55:00	9.61329e+06	0.0347557
2005-04-20 01:05:00	1.179e+07	0.0426253
2005-04-21 00:10:00	543336	0.00196437
2005-04-21 20:40:00	1.92038e+07	0.0694292
2005-04-22 00:55:00	2.16454e+07	0.0782564
2005-04-22 21:25:00	1.30012e+07	0.0470045
2005-04-23 01:35:00	1.9012e+06	0.00687357
2005-04-23 20:30:00	1.49532e+07	0.0540614
2005-04-24 00:40:00	1.90959e+07	0.0690388
2005-04-24 21:15:00	4.44899e+06	0.0160848
2005-04-25 20:20:00	821662	0.00297063
2005-04-26 21:00:00	2.52998e+07	0.0914685
2005-04-27 01:10:00	2.03278e+07	0.0734928
2005-04-28 20:50:00	9.36313e+06	0.0338513
2005-04-29 01:00:00	2.33749e+07	0.0845092
2005-04-29 21:30:00	6.94167e+06	0.0250968
2005-04-30 00:05:00	831471	0.00300609
2005-04-30 20:35:00	1.5278e+07	0.055236
2005-05-01 00:45:00	2.10338e+07	0.0760452
2005-05-01 21:20:00	2.12875e+07	0.0769624
2005-05-02 01:30:00	6.17036e+06	0.0223082
2005-05-02 20:25:00	6.59786e+06	0.0238538
2005-05-03 00:35:00	2.15283e+07	0.0778332
2005-05-03 21:05:00	2.47538e+07	0.0894945
2005-05-04 01:15:00	9.60777e+06	0.0347358
2005-05-07 20:40:00	1.68409e+07	0.0608863
2005-05-08 00:55:00	1.80788e+07	0.0653619
2005-05-08 21:25:00	1.41832e+07	0.0512778
2005-05-09 01:35:00	586343	0.00211985
2005-05-09 20:30:00	2.48431e+06	0.00898173
2005-05-10 00:40:00	2.19919e+07	0.0795091
2005-05-10 21:15:00	1.93685e+07	0.0700247
2005-05-11 01:25:00	960123	0.00347121
2005-05-12 00:30:00	4.55015e+06	0.0164506
2005-05-12 21:00:00	9.0812e+06	0.032832
2005-05-13 01:10:00	6.60455e+06	0.023878
2005-05-13 21:45:00	504658	0.00182453
2005-05-14 00:15:00	1.21382e+07	0.0438844
2005-05-15 01:00:00	8.59917e+06	0.0310893
2005-05-16 20:35:00	1.69784e+07	0.0613833
2005-05-17 00:45:00	2.12884e+07	0.0769657
2005-05-19 00:35:00	1.76864e+07	0.063943
2005-05-20 01:15:00	5.48359e+06	0.0198253
2005-05-20 20:10:00	2.33016e+06	0.00842444
2005-05-21 00:20:00	7.4443e+06	0.026914
2005-05-21 20:55:00	2.12214e+07	0.0767235
2005-05-22 01:05:00	2.00624e+07	0.0725334
2005-05-22 21:35:00	8.16289e+06	0.029512
2005-05-23 00:10:00	1.76816e+06	0.00639256
2005-05-24 00:55:00	1.90474e+07	0.0688636
2005-05-24 21:25:00	4.45684e+06	0.0161132
2005-05-25 20:30:00	8.37198e+06	0.0302679
2005-05-26 00:40:00	1.33042e+07	0.0480997
2005-05-27 01:25:00	7.90337e+06	0.0285737
2005-05-27 20:15:00	5.03807e+06	0.0182146
2005-05-28 00:30:00	1.04247e+07	0.0376892
2005-05-28 21:00:00	1.9024e+07	0.0687792
2005-05-29 01:10:00	6.13938e+06	0.0221962
2005-05-30 20:50:00	1.27891e+07	0.0462376
2005-05-31 01:00:00	2.90748e+06	0.0105116
2005-06-01 20:35:00	1.31773e+07	0.0476409
2005-06-02 00:45:00	6.25759e+06	0.0226236
2005-06-02 21:20:00	4.98321e+06	0.0180162
2005-06-03 01:30:00	1.15928e+06	0.00419125
2005-06-03 20:25:00	4.33363e+06	0.0156677
2005-06-04 00:35:00	1.35273e+07	0.0489063
2005-06-04 21:05:00	1.89667e+07	0.068572
2005-06-05 01:15:00	7.09626e+06	0.0256557
2005-06-06 00:20:00	4.30107e+06	0.01555
2005-06-06 20:55:00	1.8052e+07	0.065265
2005-06-07 01:05:00	1.10127e+07	0.0398152
2005-06-07 21:35:00	2.70534e+06	0.00978084
2005-06-08 00:10:00	1.74619e+06	0.00631314
2005-06-08 20:40:00	1.85781e+06	0.00671669
2005-06-09 00:55:00	3.85928e+06	0.0139528
2005-06-11 00:40:00	9.68691e+06	0.0350219
2005-06-11 21:10:00	6.85023e+06	0.0247662
2005-06-12 01:25:00	1.95357e+06	0.00706291
2005-06-12 20:15:00	7.82731e+06	0.0282987
2005-06-13 21:00:00	1.60946e+07	0.0581882
2005-06-14 01:10:00	3.84457e+06	0.0138996
2005-06-14 21:45:00	450168	0.00162753
2005-06-15 20:50:00	8.64722e+06	0.031263
2005-06-16 01:00:00	1.0837e+07	0.0391801
2005-06-17 00:05:00	1.71717e+06	0.00620823
2005-06-18 21:20:00	1.45269e+07	0.0525205
2005-06-19 20:25:00	3.20941e+06	0.0116032
2005-06-20 00:35:00	1.05578e+07	0.0381705
2005-06-20 21:05:00	8.18448e+06	0.02959
2005-06-21 01:15:00	3.4338e+06	0.0124145
2005-06-21 20:10:00	982266	0.00355127
2005-06-22 00:20:00	5.97697e+06	0.021609
2005-06-22 20:55:00	9.24231e+06	0.0334145
2005-06-23 01:05:00	1.3697e+07	0.0495201
2005-06-23 21:35:00	5.86527e+06	0.0212052
2005-06-24 00:10:00	599507	0.00216745
2005-06-24 20:40:00	1.37146e+07	0.0495835
2005-06-25 00:55:00	1.59306e+07	0.0575952
2005-06-25 21:25:00	7.9261e+06	0.0286559
2005-06-26 01:35:00	238573	0.000862534
2005-06-26 20:30:00	1.02258e+07	0.0369704
2005-06-27 00:40:00	1.48511e+07	0.0536926
2005-06-27 21:10:00	1.62503e+07	0.0587512
2005-06-28 01:25:00	1.77196e+06	0.00640631
2005-06-28 20:15:00	3.62099e+06	0.0130913
2005-06-29 00:30:00	9.54058e+06	0.0344929
2005-06-29 21:00:00	1.20507e+07	0.043568
2005-06-30 01:10:00	9.02109e+06	0.0326147
2005-07-01 00:15:00	399827	0.00144553
2005-07-01 20:50:00	1.37813e+07	0.0498248
2005-07-02 01:00:00	9.93339e+06	0.035913
2005-07-03 00:05:00	399795	0.00144541
2005-07-03 20:35:00	9.91945e+06	0.0358626
2005-07-04 00:45:00	1.69158e+07	0.061157
2005-07-04 21:20:00	1.25137e+07	0.0452417
2005-07-05 01:30:00	2.09133e+06	0.00756096
2005-07-05 20:25:00	4.16965e+06	0.0150749
2005-07-06 00:35:00	1.03358e+07	0.0373679
2005-07-06 21:05:00	1.14383e+07	0.0413537
2005-07-07 01:15:00	4.38749e+06	0.0158625
2005-07-07 20:10:00	590479	0.00213481
2005-07-07 21:50:00	2.15806e+06	0.00780221
2005-07-08 00:20:00	1.96957e+06	0.00712077
2005-07-08 20:55:00	1.3467e+07	0.0486884
2005-07-09 21:35:00	4.12448e+06	0.0149116
2005-07-10 20:40:00	1.15867e+07	0.0418902
2005-07-11 21:25:00	5.31201e+06	0.0192049
2005-07-12 20:30:00	5.34451e+06	0.0193224
2005-07-13 00:40:00	1.29269e+07	0.0467357
2005-07-13 21:10:00	5.37672e+06	0.0194389
2005-07-14 01:25:00	1.22691e+06	0.00443574
2005-07-14 20:15:00	1.31455e+06	0.00475261
2005-07-15 00:30:00	3.71949e+06	0.0134474
2005-07-15 21:00:00	1.20325e+07	0.043502
2005-07-16 01:10:00	5.29379e+06	0.0191391
2005-07-17 00:15:00	1.72799e+06	0.00624735
2005-07-17 20:50:00	1.36455e+07	0.0493338
2005-07-18 01:00:00	1.13115e+07	0.0408953
2005-07-18 21:30:00	512968	0.00185458
2005-07-19 20:35:00	6.9902e+06	0.0252723
2005-07-20 00:45:00	1.33013e+07	0.0480892
2005-07-20 11:50:00	2.22635e+07	0.0804909
2005-07-20 21:20:00	1.02768e+07	0.0371545
2005-07-21 20:25:00	3.8659e+06	0.0139767
2005-07-22 00:35:00	8.74091e+06	0.0316017
2005-07-22 21:05:00	1.36318e+07	0.0492843
2005-07-23 01:15:00	2.10024e+06	0.00759316
2005-07-23 12:20:00	1.52881e+07	0.0552723
2005-07-23 20:10:00	2.28161e+06	0.00824889
2005-07-24 00:20:00	2.74533e+06	0.00992543
2005-07-24 20:55:00	1.19728e+07	0.0432861
2005-07-25 01:05:00	1.47178e+07	0.0532107
2005-07-25 21:35:00	151002	0.000545931
2005-07-26 00:10:00	1.08003e+06	0.00390474
2005-07-27 00:55:00	1.07664e+07	0.0389248
2005-07-27 21:25:00	1.00765e+07	0.0364305
2005-07-28 20:30:00	5.42315e+06	0.0196068
2005-07-29 21:10:00	1.14886e+07	0.0415359
2005-07-30 01:25:00	4.13562e+06	0.0149518
2005-07-30 20:15:00	3.91643e+06	0.0141594
2005-07-31 00:30:00	8.92455e+06	0.0322657
2005-07-31 21:00:00	9.98518e+06	0.0361003
2005-08-01 01:10:00	3.2802e+06	0.0118592
2005-08-01 12:15:00	8.89761e+07	0.321683
2005-08-02 00:15:00	400633	0.00144844
2005-08-02 20:50:00	1.52432e+07	0.05511
2005-08-04 20:35:00	3.88724e+06	0.0140539
2005-08-05 00:45:00	1.29675e+07	0.0468826
2005-08-05 21:20:00	6.43409e+06	0.0232617
2005-08-06 20:25:00	3.89836e+06	0.0140941
2005-08-07 00:35:00	8.57566e+06	0.0310043
2005-08-07 21:05:00	1.11754e+07	0.0404035
2005-08-08 01:15:00	3.91186e+06	0.0141429
2005-08-09 20:55:00	7.14505e+06	0.0258321
2005-08-10 01:05:00	9.36904e+06	0.0338727
2005-08-10 21:35:00	1.40407e+06	0.00507627
2005-08-11 00:10:00	798742	0.00288776
2005-08-11 20:40:00	1.32808e+07	0.0480152
2005-08-12 00:55:00	1.15662e+07	0.0418163
2005-08-12 21:25:00	2.98028e+07	0.107749
2005-08-13 20:30:00	4.40252e+06	0.0159168
2005-08-14 00:40:00	8.92525e+06	0.0322682
2005-08-14 21:10:00	1.26557e+07	0.0457553
2005-08-15 01:25:00	2.38227e+06	0.00861281
2005-08-15 20:15:00	906701	0.00327807
2005-08-16 00:30:00	6.42895e+06	0.0232431
2005-08-16 21:00:00	1.21417e+07	0.0438967
2005-08-17 01:10:00	8.02665e+06	0.0290194
2005-08-17 12:15:00	9.40183e+06	0.0339912
2005-08-18 00:15:00	913713	0.00330343
2005-08-18 20:50:00	1.08443e+07	0.0392064
2005-08-19 01:00:00	8.93592e+06	0.0323068
2005-08-19 21:30:00	5.40107e+06	0.019527
2005-08-21 00:45:00	4.7791e+06	0.0172783
2005-08-21 21:20:00	6.62145e+06	0.0239391
2005-08-23 00:35:00	2.53662e+06	0.00917085
2005-08-23 21:05:00	1.89155e+06	0.00683869
2005-08-24 01:15:00	5.14021e+06	0.0185838
2005-08-25 00:20:00	3.97083e+06	0.0143561
2005-08-25 20:55:00	1.03336e+07	0.0373598
2005-08-26 01:05:00	9.07724e+06	0.0328177
2005-08-26 21:35:00	271559	0.00098179
2005-08-27 00:10:00	1.39479e+06	0.0050427
2005-08-27 20:40:00	8.90101e+06	0.0321806
2005-08-28 00:55:00	1.07849e+07	0.0389914
2005-08-30 00:40:00	8.97067e+06	0.0324324
2005-08-30 21:10:00	1.2378e+07	0.0447514
2005-08-31 01:25:00	1.71422e+06	0.00619758
2005-09-01 21:00:00	8.94833e+06	0.0323516
2005-09-02 01:10:00	7.64604e+06	0.0276434
2005-09-03 00:15:00	1.52243e+06	0.00550416
2005-09-03 20:50:00	7.32649e+06	0.0264881
2005-09-04 01:00:00	7.53748e+06	0.0272509
2005-09-04 21:30:00	1.62508e+06	0.0058753
2005-09-05 20:35:00	1.02031e+06	0.00368881
2005-09-08 00:35:00	4.44751e+06	0.0160795
2005-09-10 20:55:00	7.21103e+06	0.0260706
2005-09-11 01:05:00	1.63739e+06	0.00591978
2005-09-11 12:10:00	4.28112e+07	0.154779
2005-09-12 20:40:00	5.46565e+06	0.0197604
2005-09-13 00:55:00	2.28589e+06	0.00826438
2005-09-15 21:10:00	4.8461e+06	0.0175205
2005-09-16 01:25:00	1.78381e+06	0.00644915
2005-09-16 20:15:00	1.87138e+06	0.00676578
2005-09-17 00:30:00	1.82206e+06	0.00658744
2005-09-20 01:00:00	4.04143e+06	0.0146113
2005-09-22 00:45:00	8.07229e+06	0.0291844
2005-09-22 21:20:00	5.02916e+06	0.0181824
2005-09-23 20:25:00	481054	0.0017392
2005-09-24 00:35:00	5.64971e+06	0.0204259
2005-09-26 20:55:00	7.51588e+06	0.0271728
2005-09-27 01:05:00	5.06791e+06	0.0183225
2005-09-28 00:10:00	982719	0.00355291
2005-09-28 20:40:00	4.66174e+06	0.016854
2005-09-29 00:55:00	7.43829e+06	0.0268923
2005-09-29 21:25:00	464235	0.00167839
2005-10-01 00:40:00	2.582e+06	0.00933494
2005-10-01 21:10:00	8.47365e+06	0.0306355
2005-10-02 01:25:00	2.4336e+06	0.00879839
2005-10-03 00:30:00	3.81464e+06	0.0137914
2005-10-03 21:00:00	5.80594e+06	0.0209907
2005-10-05 00:15:00	286719	0.0010366
2005-10-05 20:50:00	3.69013e+06	0.0133412
2005-10-06 01:00:00	6.19165e+06	0.0223852
2005-10-07 20:35:00	2.91923e+06	0.0105541
2005-10-08 00:45:00	4.82626e+06	0.0174488
2005-10-08 21:20:00	4.50307e+06	0.0162803
2005-10-11 01:15:00	1.77707e+06	0.0064248
2005-10-13 21:35:00	1.46839e+06	0.00530881
2005-10-14 00:10:00	313041	0.00113177
2005-10-14 20:40:00	1.13913e+06	0.00411841
2005-10-16 20:30:00	2.87355e+06	0.010389
2005-10-17 00:40:00	6.18772e+06	0.022371
2005-10-19 00:30:00	4.76419e+06	0.0172244
2005-10-19 21:00:00	3.27974e+06	0.0118575
2005-10-20 01:10:00	1.51416e+06	0.00547427
2005-10-21 20:50:00	2.28442e+06	0.00825905
2005-10-23 20:35:00	1.40457e+06	0.00507805
2005-10-24 00:45:00	7.21422e+06	0.0260822
2005-10-24 21:20:00	4.86998e+06	0.0176068
2005-10-25 01:30:00	917450	0.00331693
2005-10-26 00:35:00	2.3498e+06	0.00849542
2005-10-26 21:05:00	6.41971e+06	0.0232097
2005-10-27 20:10:00	386584	0.00139765
2005-10-28 00:20:00	2.58021e+06	0.00932843
2005-10-28 20:55:00	6.40961e+06	0.0231732
2005-10-29 01:05:00	6.80625e+06	0.0246072
2005-10-30 00:10:00	370181	0.00133835
2005-10-30 20:40:00	4.71543e+06	0.0170481
2005-10-31 00:55:00	6.42021e+06	0.0232115
2005-10-31 21:25:00	3.50481e+06	0.0126712
2005-11-01 20:30:00	3.56029e+06	0.0128718
2005-11-02 00:40:00	2.964e+06	0.010716
2005-11-02 21:10:00	4.50573e+06	0.01629
2005-11-03 01:25:00	772078	0.00279136
2005-11-04 21:00:00	7.41921e+06	0.0268233
2005-11-05 01:10:00	3.07588e+06	0.0111205
2005-11-06 00:15:00	173264	0.000626417
2005-11-07 21:30:00	788128	0.00284938
2005-11-08 20:35:00	1.85106e+06	0.0066923
2005-11-09 00:45:00	3.54506e+06	0.0128168
2005-11-11 21:05:00	1.42262e+06	0.00514334
2005-11-12 01:15:00	494208	0.00178675
2005-11-13 00:20:00	2.32549e+06	0.00840754
2005-11-13 20:55:00	3.62911e+06	0.0131206
2005-11-14 01:05:00	1.21215e+06	0.00438237
2005-11-15 20:40:00	1.20922e+06	0.00437181
2005-11-16 21:25:00	986515	0.00356663
2005-11-18 00:40:00	1.98699e+06	0.00718375
2005-11-20 00:30:00	2.4577e+06	0.00888554
2005-11-20 21:00:00	5.10746e+06	0.0184654
2005-11-21 01:10:00	3.17194e+06	0.0114678
2005-11-22 20:50:00	2.92128e+06	0.0105616
2005-11-24 20:35:00	2.92532e+06	0.0105762
2005-11-25 00:45:00	3.47593e+06	0.0125668
2005-11-25 21:20:00	633737	0.0022912
2005-11-27 00:35:00	913114	0.00330126
2005-11-27 21:05:00	2.21247e+06	0.00799893
2005-11-29 00:20:00	1.24134e+06	0.00448792
2005-12-03 20:30:00	703866	0.00254475
2005-12-04 00:40:00	1.25742e+06	0.00454606
2005-12-04 21:10:00	3.64936e+06	0.0131938
2005-12-06 21:00:00	3.10351e+06	0.0112204
2005-12-08 20:50:00	1.71393e+06	0.00619653
2005-12-09 01:00:00	333848	0.00120699
2005-12-20 00:40:00	544100	0.00196713
2005-12-20 21:10:00	1.49211e+06	0.00539455
2005-12-22 21:00:00	1.32201e+06	0.00477956
2005-12-23 01:10:00	873394	0.00315766
2005-12-24 20:45:00	2.44792e+06	0.00885018
2005-12-25 01:00:00	1.95911e+06	0.00708294
2005-12-28 20:25:00	578485	0.00209144
2005-12-29 11:40:00	1.18394e+06	0.00428039
2005-12-31 20:55:00	227516	0.000822558
2006-01-02 20:40:00	1.37928e+06	0.00498661
2006-01-03 00:55:00	3.10866e+06	0.011239
2006-01-04 20:30:00	1.30963e+06	0.00473482
2006-01-05 00:40:00	1.13541e+06	0.00410495
2006-01-05 21:10:00	3.7458e+06	0.0135425
2006-01-06 01:25:00	640219	0.00231464
2006-01-07 00:30:00	1.13306e+06	0.00409646
2006-01-07 21:00:00	3.07171e+06	0.0111054
2006-01-12 21:20:00	4.29081e+06	0.0155129
2006-01-13 01:30:00	760336	0.00274891
2006-01-14 21:05:00	645221	0.00233272
2006-01-16 20:55:00	1.87461e+06	0.00677742
2006-01-18 20:40:00	1.85034e+06	0.00668971
2006-01-19 00:55:00	613175	0.00221686
2006-01-19 21:25:00	1.45724e+06	0.00526848
2006-01-20 20:30:00	450110	0.00162732
2006-01-21 00:40:00	2.06049e+06	0.00744946
2006-01-26 01:00:00	873157	0.0031568
2006-01-28 21:20:00	451300	0.00163162
2006-02-01 20:55:00	1.33622e+06	0.00483094
2006-02-02 01:05:00	732226	0.00264728
2006-02-03 20:40:00	408067	0.00147532
2006-02-04 00:55:00	1.48594e+06	0.00537224
2006-02-08 21:00:00	722580	0.0026124
2006-02-15 00:35:00	365007	0.00131964
2006-02-15 21:05:00	1.3816e+06	0.00499502
2006-02-19 20:40:00	1.50994e+06	0.005459
2006-02-20 00:55:00	2.26258e+06	0.0081801
2006-02-21 20:30:00	1.773e+06	0.00641006
2006-02-24 21:00:00	893350	0.0032298
2006-03-03 21:05:00	1.56562e+06	0.00566033
2006-03-05 00:25:00	438442	0.00158514
2006-03-09 20:30:00	509649	0.00184258
2006-03-10 00:40:00	1.13889e+06	0.00411751
2006-03-14 20:50:00	888250	0.00321137
2006-03-16 20:35:00	671712	0.0024285
2006-03-17 21:20:00	933197	0.00337387
2006-03-19 21:05:00	1.26857e+06	0.00458637
2006-03-20 01:20:00	443571	0.00160368
2006-03-21 00:25:00	907001	0.00327916
2006-03-26 00:40:00	1.16927e+06	0.00422735
2006-03-28 00:30:00	334779	0.00121035
2006-03-29 01:10:00	603275	0.00218107
2006-03-30 00:15:00	342850	0.00123953
2006-03-30 20:50:00	1.01409e+06	0.00366633
2006-04-01 20:35:00	2.27171e+06	0.00821311
2006-04-02 00:50:00	1.24007e+06	0.00448333
2006-04-02 21:20:00	302262	0.00109279
2006-04-03 20:25:00	223457	0.000807882
2006-04-04 00:35:00	933061	0.00337338
2006-04-04 21:05:00	2.03651e+06	0.00736277
2006-04-05 01:20:00	466547	0.00168675
2006-04-06 20:55:00	2.20801e+06	0.0079828
2006-04-07 01:05:00	441886	0.00159759
2006-04-08 20:40:00	2.30576e+06	0.00833622
2006-04-09 00:55:00	3.23444e+06	0.0116937
2006-04-09 21:25:00	1.17424e+06	0.00424531
2006-04-15 20:50:00	1.74476e+06	0.00630799
2006-04-16 01:00:00	242138	0.000875423
2006-04-19 20:25:00	337602	0.00122056
2006-04-20 00:35:00	573697	0.00207414
2006-04-20 21:05:00	3.19792e+06	0.0115617
2006-04-22 00:25:00	690614	0.00249683
2006-04-22 20:55:00	3.02191e+06	0.0109254
2006-04-23 01:05:00	2.48538e+06	0.00898561
2006-04-25 00:55:00	2.62854e+06	0.00950319
2006-04-29 21:00:00	2.30113e+06	0.00831947
2006-05-01 20:50:00	1.07314e+06	0.00387981
2006-05-02 01:00:00	1.51011e+06	0.00545965
2006-05-02 21:30:00	782908	0.00283051
2006-05-04 00:50:00	945779	0.00341936
2006-05-06 00:35:00	536046	0.00193801
2006-05-06 21:05:00	2.15059e+06	0.0077752
2006-05-08 20:55:00	2.37372e+06	0.00858193
2006-05-09 01:05:00	511336	0.00184868
2006-05-10 20:40:00	2.26779e+06	0.00819894
2006-05-11 21:25:00	1.77414e+06	0.0064142
2006-05-12 20:30:00	957752	0.00346264
2006-05-13 00:40:00	418213	0.001512
2006-05-15 00:30:00	961070	0.00347464
2006-05-15 21:00:00	1.42739e+06	0.00516056
2006-05-16 01:15:00	1.3719e+06	0.00495994
2006-05-17 20:50:00	3.05621e+06	0.0110494
2006-05-18 01:00:00	1.35152e+06	0.00488625
2006-05-20 00:50:00	2.15133e+06	0.00777787
2006-05-20 21:20:00	1.69969e+06	0.00614502
2006-05-22 00:35:00	921473	0.00333148
2006-05-22 21:05:00	2.31111e+06	0.00835556
2006-05-23 01:20:00	650787	0.00235285
2006-05-24 00:25:00	307592	0.00111206
2006-05-24 20:55:00	2.1858e+06	0.00790252
2006-05-26 20:40:00	2.087e+06	0.0075453
2006-05-27 00:55:00	1.701e+06	0.00614978
2006-05-28 20:30:00	581863	0.00210366
2006-05-29 00:40:00	2.23423e+06	0.00807759
2006-06-02 20:50:00	594452	0.00214917
2006-06-05 00:50:00	851162	0.00307728
2006-06-05 21:20:00	1.36256e+06	0.00492618
2006-06-07 00:35:00	921638	0.00333207
2006-06-07 21:05:00	2.10127e+06	0.00759691
2006-06-12 00:55:00	1.14132e+06	0.00412631
2006-06-13 20:30:00	456670	0.00165104
2006-06-14 21:15:00	656010	0.00237173
2006-06-15 01:25:00	251102	0.000907829
2006-06-16 21:00:00	2.97213e+06	0.0107454
2006-06-18 20:50:00	4.9226e+06	0.0177971
2006-06-20 20:35:00	1.52351e+06	0.00550808
2006-06-21 00:50:00	1.55887e+07	0.0563593
2006-06-21 21:20:00	1.30785e+06	0.00472839
2006-06-23 11:40:00	1.06187e+08	0.383907
2006-06-23 21:05:00	3.69239e+06	0.0133494
2006-06-25 20:55:00	1.99226e+06	0.0072028
2006-06-26 01:05:00	1.08034e+06	0.00390585
2006-06-27 20:40:00	3.10127e+06	0.0112123
2006-06-28 00:55:00	1.94633e+06	0.00703674
2006-06-28 21:25:00	1.37838e+06	0.00498336
2006-06-29 20:30:00	1.22294e+06	0.0044214
2006-06-30 21:15:00	1.6909e+06	0.00611326
2006-07-01 01:25:00	347142	0.00125505
2006-07-02 00:30:00	503425	0.00182007
2006-07-02 21:00:00	2.61986e+06	0.00947182
2006-07-03 01:15:00	796131	0.00287832
2006-07-07 00:50:00	2.27718e+06	0.00823287
2006-07-07 21:20:00	1.43659e+06	0.00519381
2006-07-09 00:35:00	1.34384e+06	0.00485851
2006-07-11 20:55:00	1.23768e+06	0.0044747
2006-07-13 20:40:00	2.1635e+06	0.00782189
2006-07-14 00:55:00	1.8866e+06	0.00682077
2006-07-14 21:25:00	321642	0.00116286
2006-07-15 01:40:00	1.50451e+08	0.543939
2006-07-15 20:30:00	8.37113e+08	3.02648
2006-07-16 00:45:00	9.17021e+08	3.31538
2006-07-16 21:15:00	1.71558e+09	6.20247
2006-07-17 01:25:00	1.47427e+09	5.33007
2006-07-17 09:15:00	2.56213e+08	0.92631
2006-07-17 20:20:00	2.57191e+09	9.29844
2006-07-18 00:30:00	2.00433e+09	7.24641
2006-07-18 09:55:00	5.68548e+08	2.05552
2006-07-18 21:00:00	2.19946e+09	7.95188
2006-07-19 01:15:00	1.75354e+09	6.33974
2006-07-19 09:00:00	1.70696e+09	6.1713
2006-07-19 10:40:00	3.32064e+08	1.20054
2006-07-19 21:45:00	8.19713e+08	2.96358
2006-07-20 00:20:00	2.81336e+09	10.1714
2006-07-20 09:45:00	3.69215e+09	13.3486
2006-07-20 20:50:00	4.04634e+09	14.6291
2006-07-21 01:00:00	3.22857e+09	11.6725
2006-07-21 10:25:00	7.52405e+08	2.72023
2006-07-21 21:30:00	1.98604e+09	7.18029
2006-07-22 00:05:00	3.19622e+09	11.5556
2006-07-22 01:45:00	4.25991e+08	1.54012
2006-07-22 09:30:00	3.03685e+09	10.9794
2006-07-22 20:35:00	2.42199e+09	8.75641
2006-07-23 00:50:00	1.91243e+09	6.91418
2006-07-23 10:15:00	3.59951e+08	1.30136
2006-07-23 21:20:00	1.67402e+08	0.605223
2006-07-24 01:30:00	4.28203e+07	0.154812
2006-07-24 20:25:00	3.49507e+07	0.12636
2006-07-25 00:35:00	3.3111e+07	0.119709
2006-07-25 21:05:00	2.18918e+07	0.0791472
2006-07-26 01:20:00	1.21926e+07	0.0440811
2006-07-27 00:25:00	3.66344e+06	0.0132447
2006-07-27 20:55:00	2.12032e+07	0.0766577
2006-07-28 01:10:00	1.41123e+07	0.0510214
2006-07-28 21:35:00	2.33238e+06	0.00843245
2006-07-29 00:15:00	1.10065e+06	0.00397929
2006-07-29 20:40:00	8.68507e+06	0.0313999
2006-07-30 00:55:00	1.26471e+07	0.0457242
2006-07-31 20:30:00	4.87079e+06	0.0176098
2006-08-01 00:45:00	1.18345e+07	0.0427862
2006-08-01 21:15:00	7.05841e+06	0.0255189
2006-08-02 20:20:00	1.32668e+06	0.00479645
2006-08-03 00:30:00	6.65776e+06	0.0240704
2006-08-03 21:00:00	1.10847e+07	0.0400753
2006-08-04 01:15:00	1.47151e+06	0.00532006
2006-08-05 00:20:00	1.31516e+06	0.00475481
2006-08-05 20:50:00	3.12744e+06	0.0113069
2006-08-06 01:00:00	6.99629e+06	0.0252943
2006-08-07 20:35:00	3.8499e+06	0.0139189
2006-08-08 00:50:00	6.82007e+06	0.0246572
2006-08-08 21:20:00	2.95097e+06	0.0106689
2006-08-10 21:05:00	4.18524e+06	0.0151312
2006-08-11 01:20:00	1.36927e+06	0.00495043
2006-08-12 00:25:00	1.03941e+06	0.00375785
2006-08-12 20:55:00	5.08381e+06	0.0183799
2006-08-13 01:10:00	1.35598e+06	0.00490238
2006-08-14 20:40:00	4.71097e+06	0.017032
2006-08-15 00:55:00	2.68658e+06	0.00971301
2006-08-15 21:25:00	2.16473e+06	0.00782631
2006-08-16 20:30:00	3.06068e+06	0.0110655
2006-08-17 00:45:00	4.45554e+06	0.0161085
2006-08-17 11:50:00	6.75049e+07	0.244056
2006-08-17 21:15:00	4.1963e+06	0.0151712
2006-08-18 20:20:00	886986	0.00320679
2006-08-19 00:30:00	7.95701e+06	0.0287676
2006-08-19 21:00:00	7.48155e+06	0.0270487
2006-08-21 20:50:00	4.75443e+06	0.0171891
2006-08-22 01:00:00	2.31771e+06	0.00837941
2006-08-23 20:35:00	3.74749e+06	0.0135486
2006-08-24 00:50:00	3.58933e+06	0.0129768
2006-08-24 21:20:00	3.89571e+06	0.0140845
2006-08-28 20:55:00	4.90415e+06	0.0177304
2006-08-29 01:10:00	2.16122e+06	0.00781363
2006-08-30 00:15:00	8.88389e+06	0.0321187
2006-08-30 12:55:00	8.6519e+06	0.0312799
2006-08-30 20:40:00	2.78726e+06	0.010077
2006-08-31 00:55:00	2.61007e+06	0.00943641
2006-08-31 12:00:00	1.86184e+07	0.0673128
2006-08-31 21:25:00	5.25586e+07	0.190019
2006-09-01 01:40:00	1.74623e+06	0.00631331
2006-09-01 20:30:00	3.86138e+07	0.139604
2006-09-02 00:45:00	2.72327e+07	0.0984565
2006-09-02 10:10:00	2.7192e+07	0.0983096
2006-09-02 11:50:00	6.54564e+07	0.23665
2006-09-02 21:15:00	8.08255e+07	0.292215
2006-09-03 01:25:00	8.93573e+07	0.323061
2006-09-03 20:20:00	2.94095e+07	0.106327
2006-09-04 00:30:00	1.91341e+07	0.0691772
2006-09-04 21:00:00	1.83926e+08	0.664962
2006-09-05 01:15:00	4.96747e+07	0.179593
2006-09-05 12:20:00	4.7518e+07	0.171796
2006-09-05 21:45:00	1.36774e+07	0.0494491
2006-09-06 00:20:00	8.37181e+07	0.302673
2006-09-06 09:45:00	1.21162e+08	0.438048
2006-09-06 11:25:00	8.58386e+06	0.0310339
2006-09-06 20:50:00	8.14756e+07	0.294565
2006-09-07 01:00:00	7.27385e+07	0.262978
2006-09-07 12:05:00	7.9597e+07	0.287774
2006-09-07 21:30:00	1.2468e+08	0.450766
2006-09-08 00:05:00	1.93183e+08	0.698431
2006-09-08 01:45:00	3.18776e+07	0.11525
2006-09-08 09:30:00	3.99309e+07	0.144366
2006-09-08 20:35:00	2.22216e+08	0.803397
2006-09-09 00:50:00	3.02781e+08	1.09467
2006-09-09 21:20:00	6.6041e+06	0.0238764
2006-09-10 01:35:00	5.89832e+07	0.213247
2006-09-10 09:20:00	2.45652e+08	0.888128
2006-09-10 20:25:00	5.73345e+08	2.07286
2006-09-11 00:40:00	3.40452e+08	1.23087
2006-09-11 10:05:00	5.15528e+08	1.86383
2006-09-11 11:40:00	3.33246e+08	1.20481
2006-09-11 21:05:00	1.00725e+08	0.36416
2006-09-12 01:20:00	4.21043e+06	0.0152223
2006-09-12 20:10:00	1.39868e+07	0.0505677
2006-09-12 21:50:00	2.3949e+07	0.0865849
2006-09-13 00:25:00	2.76585e+07	0.0999961
2006-09-13 20:55:00	2.14862e+08	0.776808
2006-09-14 01:10:00	2.3217e+07	0.0839384
2006-09-15 20:40:00	1.44667e+08	0.523025
2006-09-16 00:55:00	9.13964e+06	0.0330433
2006-09-16 12:00:00	7.056e+06	0.0255101
2006-09-18 00:45:00	4.05128e+06	0.0146469
2006-09-18 21:15:00	985378	0.00356252
2006-09-20 00:30:00	952298	0.00344292
2006-09-20 21:00:00	5.73565e+06	0.0207366
2006-09-21 01:15:00	695982	0.00251624
2006-09-22 00:20:00	1.02655e+06	0.00371138
2006-09-22 20:50:00	1.5178e+07	0.0548744
2006-09-23 01:05:00	1.07111e+07	0.0387248
2006-09-23 21:30:00	5.36847e+06	0.0194091
2006-09-24 00:05:00	1.20525e+06	0.00435744
2006-09-24 09:30:00	1.08462e+07	0.0392133
2006-09-24 20:35:00	4.7342e+08	1.7116
2006-09-25 00:50:00	4.55586e+08	1.64712
2006-09-26 01:35:00	1.35023e+07	0.048816
2006-09-27 00:40:00	1.70267e+06	0.00615581
2006-09-27 21:05:00	8.02988e+06	0.0290311
2006-09-29 00:25:00	6.21986e+06	0.0224872
2006-09-29 20:55:00	9.90417e+06	0.0358074
2006-09-30 01:10:00	6.24142e+06	0.0225651
2006-10-01 20:40:00	1.68061e+06	0.00607604
2006-10-02 00:55:00	4.86895e+06	0.0176031
2006-10-02 21:25:00	830346	0.00300202
2006-10-03 20:30:00	1.67048e+08	0.603941
2006-10-04 00:45:00	4.08036e+08	1.47521
2006-10-04 10:10:00	4.78455e+08	1.7298
2006-10-04 11:50:00	8.30458e+08	3.00242
2006-10-04 21:10:00	6.86578e+08	2.48224
2006-10-05 09:15:00	2.20728e+08	0.798016
2006-10-08 20:50:00	4.63879e+06	0.016771
2006-10-10 20:35:00	1.94193e+08	0.702084
2006-10-11 00:50:00	7.91895e+08	2.863
2006-10-11 10:15:00	6.06825e+08	2.1939
2006-10-11 11:55:00	9.36146e+08	3.38453
2006-10-11 21:20:00	4.28589e+07	0.154951
2006-10-12 01:35:00	3.7576e+06	0.0135852
2006-10-12 20:25:00	1.33813e+07	0.0483785
2006-10-13 00:40:00	1.40989e+08	0.50973
2006-10-13 11:40:00	1.31697e+08	0.476137
2006-10-13 21:05:00	2.36239e+08	0.854094
2006-10-14 01:20:00	1.60337e+08	0.57968
2006-10-14 20:10:00	3.01101e+06	0.010886
2006-10-14 21:50:00	2.89308e+07	0.104596
2006-10-15 00:25:00	3.36826e+08	1.21775
2006-10-16 01:10:00	3.45837e+08	1.25033
2006-10-16 12:10:00	1.32189e+07	0.0477915
2006-10-16 21:35:00	1.53058e+08	0.553365
2006-10-17 00:15:00	3.94351e+08	1.42573
2006-10-17 01:50:00	1.21202e+07	0.0438193
2006-10-17 09:40:00	4.67613e+08	1.6906
2006-10-17 20:40:00	8.19836e+08	2.96402
2006-10-18 00:55:00	5.40215e+08	1.95309
2006-10-18 10:20:00	5.838e+07	0.211066
2006-10-18 12:00:00	5.68444e+08	2.05514
2006-10-18 21:25:00	3.55978e+08	1.287
2006-10-19 01:40:00	2.16769e+07	0.0783702
2006-10-19 09:25:00	3.88935e+08	1.40615
2006-10-20 10:10:00	1.06582e+09	3.85335
2006-10-20 11:50:00	1.28034e+09	4.62891
2006-10-20 21:10:00	4.87235e+07	0.176154
2006-10-21 01:25:00	3.82537e+08	1.38302
2006-10-21 12:30:00	1.51483e+08	0.54767
2006-10-21 20:15:00	2.17273e+08	0.785525
2006-10-22 00:30:00	3.93276e+08	1.42184
2006-10-22 09:55:00	5.06603e+08	1.83156
2006-10-22 11:35:00	1.302e+08	0.470722
2006-10-22 21:00:00	7.05704e+08	2.55139
2006-10-23 01:15:00	4.83358e+08	1.74753
2006-10-23 09:00:00	1.76061e+09	6.36529
2006-10-23 10:40:00	2.79944e+08	1.01211
2006-10-23 12:20:00	1.70451e+09	6.16246
2006-10-23 21:45:00	3.99833e+08	1.44555
2006-10-24 00:20:00	6.89638e+08	2.4933
2006-10-24 09:45:00	8.64223e+08	3.1245
2006-10-24 11:25:00	5.64538e+08	2.04102
2006-10-24 20:50:00	8.64509e+08	3.12553
2006-10-25 01:00:00	8.20732e+08	2.96726
2006-10-25 10:25:00	1.03016e+08	0.372443
2006-10-25 12:05:00	6.75973e+08	2.4439
2006-10-25 21:30:00	3.09127e+08	1.11761
2006-10-26 00:05:00	6.07383e+08	2.19592
2006-10-26 01:45:00	8.23778e+07	0.297827
2006-10-26 09:30:00	5.44858e+08	1.96987
2006-10-26 20:35:00	8.27544e+08	2.99189
2006-10-27 00:50:00	6.16968e+08	2.23058
2006-10-27 10:15:00	3.7066e+08	1.34008
2006-10-27 11:55:00	5.27159e+08	1.90588
2006-10-27 21:20:00	7.33665e+08	2.65248
2006-10-28 01:35:00	4.79945e+08	1.73519
2006-10-28 09:20:00	1.20218e+09	4.34633
2006-10-28 12:35:00	1.02247e+09	3.69662
2006-10-28 20:25:00	1.1097e+09	4.01201
2006-10-29 00:40:00	1.28429e+09	4.64321
2006-10-29 10:00:00	1.34919e+09	4.87785
2006-10-29 11:40:00	9.80679e+08	3.54553
2006-10-29 21:05:00	1.24835e+09	4.51327
2006-10-30 01:20:00	1.44084e+09	5.2092
2006-10-30 09:05:00	2.81219e+08	1.01671
2006-10-30 10:45:00	7.39752e+07	0.267449
2006-10-30 12:25:00	1.0238e+09	3.70144
2006-10-30 20:10:00	6.2635e+08	2.2645
2006-10-30 21:50:00	4.18482e+08	1.51297
2006-10-31 00:25:00	7.76729e+08	2.80818
2006-10-31 09:50:00	1.08959e+09	3.93929
2006-10-31 11:30:00	5.36436e+08	1.93942
2006-10-31 20:55:00	1.49117e+09	5.39117
2006-11-01 01:10:00	1.40617e+09	5.08386
2006-11-01 10:35:00	1.09995e+08	0.397674
2006-11-01 12:10:00	9.23254e+08	3.33792
2006-11-01 21:35:00	5.03656e+08	1.82091
2006-11-02 00:15:00	5.76687e+08	2.08495
2006-11-02 01:50:00	2.80771e+08	1.0151
2006-11-02 09:40:00	1.29533e+09	4.68313
2006-11-02 11:15:00	2.90129e+08	1.04893
2006-11-02 12:55:00	4.63146e+08	1.67445
2006-11-02 20:40:00	3.01685e+08	1.09071
2006-11-03 00:55:00	1.88077e+08	0.679972
2006-11-03 10:20:00	6.17498e+08	2.23249
2006-11-03 12:00:00	8.66427e+08	3.13247
2006-11-03 21:25:00	8.97004e+08	3.24302
2006-11-04 01:40:00	7.91998e+08	2.86338
2006-11-04 09:25:00	2.10379e+08	0.7606
2006-11-04 20:30:00	2.49097e+08	0.90058
2006-11-05 00:45:00	2.14999e+08	0.777303
2006-11-05 11:50:00	4.95093e+07	0.178995
2006-11-06 01:25:00	4.38504e+08	1.58536
2006-11-06 12:30:00	3.62612e+08	1.31098
2006-11-07 00:30:00	6.19798e+07	0.224081
2006-11-07 09:55:00	1.23194e+08	0.445395
2006-11-07 11:35:00	8.46416e+07	0.306012
2006-11-07 21:00:00	3.14572e+08	1.1373
2006-11-08 01:15:00	2.65361e+08	0.95938
2006-11-08 12:20:00	3.13655e+08	1.13398
2006-11-08 21:45:00	1.07833e+09	3.89859
2006-11-09 00:20:00	5.09968e+08	1.84373
2006-11-09 09:45:00	3.56488e+09	12.8884
2006-11-09 11:25:00	1.88522e+09	6.81579
2006-11-09 20:50:00	1.48718e+09	5.37672
2006-11-10 01:00:00	7.63133e+08	2.75902
2006-11-10 10:25:00	4.31731e+07	0.156088
2006-11-10 12:05:00	4.05415e+07	0.146573
2006-11-10 21:30:00	2.89682e+06	0.0104731
2006-11-11 00:05:00	3.81717e+07	0.138005
2006-11-11 12:50:00	1.22151e+09	4.41624
2006-11-11 20:35:00	1.63453e+09	5.90946
2006-11-12 00:50:00	2.05689e+09	7.43646
2006-11-12 11:55:00	7.58785e+08	2.7433
2006-11-12 21:20:00	7.44475e+08	2.69156
2006-11-13 01:35:00	3.88575e+08	1.40485
2006-11-13 20:25:00	2.85974e+08	1.03391
2006-11-14 00:40:00	1.09667e+09	3.96487
2006-11-14 10:05:00	9.07416e+08	3.28066
2006-11-14 11:40:00	1.39772e+08	0.505329
2006-11-14 21:05:00	1.23576e+09	4.46776
2006-11-15 01:20:00	8.52292e+08	3.08136
2006-11-15 09:05:00	1.36583e+09	4.93798
2006-11-15 12:25:00	1.02086e+09	3.69081
2006-11-15 20:10:00	2.04212e+09	7.38307
2006-11-15 21:50:00	2.24853e+08	0.812928
2006-11-16 00:25:00	1.62165e+09	5.86288
2006-11-16 09:50:00	5.59675e+09	20.2344
2006-11-16 11:30:00	2.07587e+09	7.50507
2006-11-16 20:55:00	1.79534e+09	6.49085
2006-11-17 01:10:00	1.81478e+09	6.56114
2006-11-17 10:35:00	5.03761e+07	0.182129
2006-11-17 21:35:00	5.72395e+08	2.06943
2006-11-18 00:15:00	1.39278e+09	5.03543
2006-11-18 01:50:00	3.33536e+07	0.120586
2006-11-18 09:40:00	4.59703e+08	1.662
2006-11-18 20:40:00	1.90277e+09	6.87923											1.95
2006-11-19 00:55:00	1.75201e+09	6.3342
2006-11-19 12:00:00	2.85028e+09	10.3049
2006-11-19 21:25:00	2.84452e+09	10.284
2006-11-20 01:40:00	8.5394e+08	3.08732
2006-11-20 12:45:00	9.41711e+07	0.340465
2006-11-20 20:30:00	1.63319e+09	5.90463
2006-11-21 00:45:00	1.67373e+09	6.05117
2006-11-21 10:10:00	5.33962e+08	1.93048
2006-11-21 11:50:00	1.99001e+08	0.719464
2006-11-21 21:10:00	3.45566e+09	12.4935
2006-11-22 01:25:00	7.70002e+08	2.78385
2006-11-22 20:15:00	2.44122e+08	0.882597
2006-11-22 20:20:00	1.17782e+08	0.425826
2006-11-23 00:30:00	1.11563e+09	4.03342
2006-11-23 09:55:00	1.99447e+09	7.21076
2006-11-23 11:35:00	2.75485e+09	9.95984
2006-11-23 21:00:00	2.4608e+09	8.89673
2006-11-24 01:15:00	1.88648e+09	6.82033
2006-11-24 09:00:00	3.63271e+09	13.1337
2006-11-24 10:40:00	5.7967e+08	2.09573
2006-11-24 12:20:00	7.84694e+08	2.83697
2006-11-24 21:45:00	3.5065e+08	1.26774
2006-11-25 00:20:00	1.83927e+09	6.64967
2006-11-25 09:45:00	1.70341e+09	6.15848
2006-11-25 11:25:00	3.8723e+08	1.39999
2006-11-25 20:50:00	2.2902e+09	8.27997
2006-11-26 01:00:00	2.45168e+09	8.86377
2006-11-26 10:25:00	2.01638e+09	7.28997
2006-11-26 12:05:00	2.18694e+09	7.90662
2006-11-26 21:30:00	1.23406e+09	4.4616
2006-11-27 00:05:00	2.75233e+09	9.95074
2006-11-27 01:45:00	2.04584e+09	7.39651
2006-11-27 09:30:00	9.37237e+08	3.38847
2006-11-27 12:50:00	3.01443e+07	0.108983
2006-11-29 01:35:00	1.97576e+09	7.14313
2006-11-29 09:20:00	2.7083e+09	9.79156
2006-11-29 12:35:00	1.03059e+09	3.72599
2006-11-29 20:25:00	3.55431e+09	12.8502
2006-11-30 00:40:00	4.04547e+09	14.6259
2006-11-30 10:05:00	6.14278e+09	22.2085
2006-11-30 11:40:00	3.90444e+09	14.116
2006-11-30 21:05:00	4.68194e+09	16.927
2006-12-01 01:20:00	2.38354e+09	8.61743
2006-12-01 09:05:00	3.84954e+09	13.9176
2006-12-01 12:25:00	2.29579e+09	8.30015
2006-12-01 20:10:00	3.07713e+09	11.125
2006-12-01 21:50:00	5.81829e+08	2.10353
2006-12-02 00:25:00	6.16905e+08	2.23035
2006-12-02 09:50:00	1.68857e+09	6.10483
2006-12-02 11:30:00	4.22952e+09	15.2913
2006-12-02 20:55:00	5.03324e+07	0.181971
2006-12-03 01:10:00	2.60322e+08	0.941163
2006-12-03 10:35:00	1.22353e+09	4.42354
2006-12-03 12:10:00	5.10211e+08	1.84461
2006-12-03 21:35:00	2.53276e+09	9.15691
2006-12-04 00:15:00	2.68962e+09	9.72402
2006-12-04 01:50:00	5.46431e+08	1.97556
2006-12-04 09:40:00	1.10526e+08	0.399595
2006-12-04 11:15:00	3.85311e+06	0.0139305
2006-12-04 12:55:00	3.41351e+06	0.0123412
2006-12-04 20:40:00	5.12984e+09	18.5463
2006-12-05 00:55:00	4.26919e+09	15.4348
2006-12-05 10:20:00	2.29201e+09	8.2865
2006-12-05 12:00:00	3.51255e+09	12.6992
2006-12-05 21:25:00	3.43071e+09	12.4033
2006-12-06 01:40:00	9.60376e+08	3.47213
2006-12-06 09:25:00	1.21063e+09	4.37691
2006-12-06 12:45:00	1.26871e+09	4.58688
2006-12-06 20:30:00	5.76212e+08	2.08323
2006-12-07 00:45:00	3.44245e+08	1.24458
2006-12-07 10:10:00	1.52102e+07	0.0549906
2006-12-07 11:50:00	4.31044e+07	0.155839
2006-12-07 21:10:00	4.15646e+06	0.0150272
2006-12-08 01:25:00	3.73931e+07	0.13519
2006-12-08 09:15:00	7.16433e+06	0.0259018
2006-12-08 20:15:00	5.24321e+07	0.189562
2006-12-09 00:30:00	6.36922e+07	0.230272
2006-12-09 21:00:00	4.69197e+07	0.169633
2006-12-10 01:15:00	3.44941e+07	0.12471
2006-12-11 00:20:00	6.87268e+06	0.0248474
2006-12-11 20:50:00	7.62417e+07	0.275643
2006-12-12 01:00:00	3.7336e+09	13.4984
2006-12-12 10:25:00	2.97687e+09	10.7625
2006-12-12 12:05:00	4.05186e+09	14.649
2006-12-12 21:30:00	4.167e+09	15.0653
2006-12-13 00:05:00	5.80496e+09	20.9872
2006-12-13 01:45:00	2.27657e+09	8.23066
2006-12-13 09:30:00	5.64287e+09	20.4011
2006-12-13 12:50:00	9.15934e+08	3.31145
2006-12-13 20:35:00	2.7039e+08	0.977563
2006-12-14 00:50:00	6.74083e+06	0.0243707
2006-12-15 01:35:00	1.29032e+07	0.0466499
2006-12-15 20:25:00	6.57049e+07	0.237548
2006-12-16 00:40:00	1.32802e+08	0.48013
2006-12-16 10:05:00	1.07622e+07	0.0389093
2006-12-18 20:55:00	2.37204e+06	0.00857584
2006-12-19 01:10:00	8.68865e+06	0.0314128
2006-12-19 21:35:00	6.37211e+06	0.0230376
2006-12-20 00:15:00	254326	0.000919486
2006-12-20 09:40:00	7.31099e+06	0.0264321
2006-12-21 00:55:00	2.66021e+07	0.0961769
2006-12-21 21:25:00	1.65135e+07	0.0597028
2006-12-22 01:40:00	822342	0.00297308
2006-12-22 20:30:00	1.08309e+07	0.0391578
2006-12-23 00:45:00	2.40605e+07	0.0869881
2006-12-25 21:00:00	9.99495e+06	0.0361356
2006-12-26 01:15:00	6.43231e+06	0.0232553
2006-12-26 21:45:00	1.53678e+06	0.00555606
2006-12-27 00:20:00	676539	0.00244595
2006-12-27 20:50:00	1.21538e+07	0.0439408
2006-12-28 01:00:00	7.46956e+06	0.0270053
2006-12-28 21:30:00	4.22674e+06	0.0152813
2006-12-29 20:35:00	5.28185e+06	0.0190959
2006-12-30 00:50:00	8.99219e+06	0.0325102
2006-12-30 21:20:00	1.03581e+07	0.0374485
2006-12-31 20:25:00	7.98617e+06	0.0288731
2007-01-01 00:40:00	1.47483e+07	0.0533208
2007-01-01 21:05:00	1.30969e+07	0.0473502
2007-01-02 01:20:00	1.6386e+06	0.00592417
2007-01-06 00:55:00	4.39234e+06	0.01588
2007-01-06 21:25:00	5.12374e+06	0.0185243
2007-01-07 09:25:00	7.08283e+06	0.0256072
2007-01-07 20:30:00	9.93251e+06	0.0359099
2007-01-08 00:45:00	1.21872e+07	0.0440615
2007-01-08 21:15:00	564630	0.00204135
2007-01-09 01:25:00	1.23705e+06	0.0044724
2007-01-09 20:20:00	1.52143e+06	0.00550056
2007-01-10 00:30:00	3.5611e+06	0.0128747
2007-01-10 21:00:00	1.68956e+07	0.0610842
2007-01-11 01:15:00	5.20846e+06	0.0188306
2007-01-12 00:20:00	6.74892e+06	0.0243999
2007-01-12 20:50:00	7.60404e+06	0.0274915
2007-01-13 01:00:00	4.41479e+06	0.0159612
2007-01-13 21:30:00	4.40295e+06	0.0159184
2007-01-14 00:05:00	1.64014e+06	0.00592975
2007-01-14 09:35:00	5.79653e+06	0.0209567
2007-01-14 20:35:00	1.14626e+07	0.0414417
2007-01-15 00:50:00	1.48903e+07	0.053834
2007-01-15 21:20:00	1.57184e+07	0.0568279
2007-01-16 01:35:00	1.10943e+06	0.004011
2007-01-16 20:25:00	7.23912e+06	0.0261722
2007-01-17 00:40:00	7.72502e+06	0.0279289
2007-01-17 21:05:00	8.33676e+06	0.0301406
2007-01-18 01:20:00	2.86111e+06	0.010344
2007-01-18 20:10:00	2.29896e+06	0.00831163
2007-01-19 00:25:00	6.951e+06	0.0251305
2007-01-19 20:55:00	1.18179e+07	0.0427261
2007-01-20 01:10:00	6.96547e+06	0.0251829
2007-01-20 21:40:00	3.11265e+06	0.0112534
2007-01-21 00:15:00	3.23775e+06	0.0117057
2007-01-21 20:45:00	1.23319e+07	0.0445845
2007-01-22 00:55:00	1.36866e+07	0.0494822
2007-01-22 21:25:00	857011	0.00309843
2007-01-23 20:30:00	5.44945e+06	0.0197019
2007-01-26 21:00:00	9.3838e+06	0.0339261
2007-01-28 00:20:00	1.60836e+06	0.00581482
2007-01-28 20:50:00	509198	0.00184095
2007-01-29 21:30:00	2.43134e+06	0.00879024
2007-01-30 00:05:00	976887	0.00353182
2007-01-30 20:35:00	1.04198e+07	0.0376717
2007-01-31 00:50:00	1.33566e+07	0.0482892
2007-01-31 21:20:00	1.12206e+07	0.0405668
2007-02-02 21:05:00	1.29051e+07	0.0466567
2007-02-03 01:20:00	3.29066e+06	0.011897
2007-02-03 20:10:00	3.3052e+06	0.0119496
2007-02-04 00:25:00	5.75586e+06	0.0208097
2007-02-04 20:55:00	2.70962e+06	0.00979631
2007-02-05 01:10:00	3.71501e+06	0.0134312
2007-02-06 00:15:00	3.52435e+06	0.0127419
2007-02-06 20:45:00	5.05841e+06	0.0182881
2007-02-07 00:55:00	1.42176e+06	0.00514021
2007-02-08 20:30:00	6.92518e+06	0.0250372
2007-02-09 00:45:00	9.57955e+06	0.0346338
2007-02-13 20:50:00	1.73487e+06	0.00627224
2007-02-14 01:05:00	3.78605e+06	0.013688
2007-02-17 20:25:00	1.92599e+06	0.00696321
2007-02-18 00:40:00	8.439e+06	0.0305102
2007-02-20 20:55:00	1.77723e+06	0.00642537
2007-02-25 21:15:00	2.80543e+06	0.0101427
2007-02-27 00:30:00	2.14929e+06	0.00777052
2007-03-01 20:50:00	4.94805e+06	0.0178891
2007-03-03 20:35:00	6.95082e+06	0.0251299
2007-03-04 00:50:00	5.28704e+06	0.0191147
2007-03-04 21:20:00	4.8924e+06	0.0176879
2007-03-05 01:35:00	1.25295e+06	0.0045299
2007-03-05 20:25:00	4.05713e+06	0.0146681
2007-03-06 00:40:00	4.51364e+06	0.0163186
2007-03-06 21:05:00	1.35892e+06	0.00491301
2007-03-07 01:20:00	898905	0.00324989
2007-03-08 00:25:00	1.6e+06	0.00578461
2007-03-13 21:15:00	2.65719e+06	0.00960677
2007-03-14 20:20:00	853646	0.00308626
2007-03-15 21:00:00	2.86029e+06	0.0103411
2007-03-16 01:15:00	2.17432e+06	0.007861
2007-03-22 00:40:00	640322	0.00231501
2007-03-24 00:25:00	917053	0.0033155
2007-03-27 00:55:00	842546	0.00304613
2007-03-27 21:25:00	1.22698e+06	0.00443599
2007-03-28 20:30:00	837375	0.00302743
2007-03-29 10:10:00	8.37644e+08	3.02841
2007-03-29 11:50:00	5.95614e+08	2.15337
2007-03-29 21:15:00	3.61455e+07	0.13068
2007-03-31 21:00:00	1.76625e+07	0.0638567
2007-04-01 01:15:00	1.24873e+07	0.0451463
2007-04-02 00:20:00	8.60539e+06	0.0311118
2007-04-02 20:50:00	1.15425e+07	0.0417305
2007-04-05 21:20:00	1.25461e+06	0.00453588
2007-04-07 00:40:00	1.97523e+06	0.0071412
2007-04-07 21:05:00	6.95857e+06	0.0251579
2007-04-08 01:20:00	2.6948e+06	0.00974273
2007-04-09 00:25:00	2.5194e+06	0.00910858
2007-04-09 20:55:00	8.87346e+06	0.032081
2007-04-10 01:10:00	5.46965e+06	0.0197749
2007-04-11 01:50:00	5.07128e+08	1.83346
2007-04-11 09:40:00	4.01474e+08	1.45148
2007-04-11 11:20:00	5.7282e+07	0.207096
2007-04-11 20:45:00	1.48061e+08	0.535297
2007-04-12 00:55:00	9.41757e+07	0.340481
2007-04-12 10:20:00	7.36967e+06	0.0266442
2007-04-12 12:00:00	1.46882e+07	0.0531034
2007-04-13 01:40:00	6.12689e+06	0.0221511
2007-04-15 20:20:00	4.51335e+06	0.0163175
2007-04-16 00:30:00	5.03362e+06	0.0181985
2007-04-18 00:20:00	2.31509e+06	0.00836993
2007-04-18 20:50:00	1.3102e+07	0.0473689
2007-04-19 01:05:00	8.8128e+06	0.0318617
2007-04-21 00:50:00	6.53883e+06	0.0236404
2007-04-21 21:20:00	7.9723e+06	0.0288229
2007-04-22 20:25:00	2.30036e+06	0.00831667
2007-04-23 00:40:00	5.95927e+06	0.0215451
2007-04-23 21:05:00	9.81491e+06	0.0354847
2007-04-24 01:20:00	3.87099e+06	0.0139951
2007-04-25 00:25:00	3.66773e+06	0.0132603
2007-04-28 00:55:00	4.40514e+06	0.0159263
2007-04-29 20:30:00	6.01967e+09	21.7634
2007-04-30 00:45:00	2.04132e+09	7.38014
2007-04-30 21:15:00	6.25202e+07	0.226035
2007-05-01 01:25:00	1.62156e+07	0.0586257
2007-05-01 20:20:00	1.95468e+07	0.0706691
2007-05-02 00:30:00	3.59583e+07	0.130003
2007-05-04 20:50:00	1.65601e+07	0.059871
2007-05-05 01:05:00	1.59588e+07	0.057697
2007-05-06 20:35:00	8.6608e+06	0.0313121
2007-05-07 00:50:00	3.87333e+09	14.0036
2007-05-07 11:55:00	2.21065e+08	0.799235
2007-05-08 01:35:00	2.38726e+07	0.0863085
2007-05-08 20:25:00	3.69738e+07	0.133675
2007-05-09 00:40:00	4.39742e+07	0.158984
2007-05-09 21:05:00	3.62462e+07	0.131044
2007-05-10 01:20:00	1.40681e+07	0.0508616
2007-05-10 20:10:00	1.08581e+07	0.0392562
2007-05-11 20:55:00	2.86342e+07	0.103524
2007-05-12 01:10:00	1.9247e+07	0.0695852
2007-05-12 21:40:00	1.98045e+06	0.00716007
2007-05-13 00:15:00	3.9769e+06	0.014378
2007-05-14 00:55:00	2.04574e+07	0.0739612
2007-05-14 21:25:00	5.62525e+06	0.0203374
2007-05-15 20:30:00	9.81783e+06	0.0354952
2007-05-16 00:45:00	1.46907e+07	0.0531125
2007-05-16 21:15:00	2.00944e+06	0.00726489
2007-05-18 21:00:00	2.14191e+06	0.00774383
2007-05-19 01:15:00	2.05229e+06	0.00741983
2007-05-20 00:20:00	6.23321e+06	0.0225354
2007-05-20 20:50:00	5.50428e+06	0.0199001
2007-05-21 01:05:00	1.13818e+07	0.0411497
2007-05-21 21:30:00	2.44188e+06	0.00882832
2007-05-22 20:35:00	2.76961e+06	0.0100132
2007-05-23 00:50:00	9.68159e+06	0.0350027
2007-05-23 21:20:00	4.3571e+06	0.0157526
2007-05-24 20:25:00	2.76123e+06	0.0099829
2007-05-25 00:40:00	6.14383e+06	0.0222123
2007-05-25 21:05:00	7.93895e+06	0.0287024
2007-05-26 01:20:00	3.20475e+06	0.0115864
2007-05-29 00:15:00	890807	0.00322061
2007-05-29 20:40:00	5.26189e+06	0.0190238
2007-05-30 00:55:00	5.14374e+06	0.0185966
2007-05-30 21:25:00	3.29491e+06	0.0119124
2007-05-31 20:30:00	4.4691e+06	0.0161575
2007-06-01 00:45:00	6.20984e+06	0.022451
2007-06-05 20:50:00	3.51244e+06	0.0126988
2007-06-06 01:05:00	2.42065e+06	0.00875157
2007-06-08 00:50:00	3.65903e+06	0.0132288
2007-06-10 00:40:00	4.09561e+06	0.0148072
2007-06-10 21:05:00	6.53115e+06	0.0236126
2007-06-11 01:20:00	1.71425e+06	0.00619767
2007-06-12 00:25:00	941068	0.00340232
2007-06-12 20:55:00	5.10742e+06	0.0184653
2007-06-13 01:10:00	872198	0.00315333
2007-06-14 00:15:00	573023	0.0020717
2007-06-14 20:40:00	3.82404e+06	0.0138254
2007-06-15 00:55:00	3.62834e+06	0.0131178
2007-06-16 20:30:00	1.69808e+06	0.0061392
2007-06-17 00:45:00	3.50858e+06	0.0126849
2007-06-17 21:15:00	2.81307e+06	0.0101703
2007-06-18 20:20:00	1.8404e+06	0.00665375
2007-06-19 00:30:00	1.43499e+06	0.00518805
2007-06-19 21:00:00	1.08857e+06	0.00393559
2007-06-21 00:20:00	1.40351e+06	0.00507423
2007-06-21 20:50:00	4.75475e+06	0.0171902
2007-06-23 20:35:00	1.88225e+06	0.00680504
2007-06-24 21:20:00	2.30531e+06	0.00833457
2007-06-26 00:40:00	4.06238e+06	0.0146871
2007-06-26 10:05:00	1.53486e+07	0.055491
2007-06-28 00:25:00	916824	0.00331467
2007-06-28 20:55:00	3.47843e+06	0.0125759
2007-06-29 01:10:00	1.04526e+06	0.00377902
2007-06-30 00:15:00	1.19915e+06	0.00433539
2007-06-30 20:45:00	4.50446e+06	0.0162854
2007-07-01 00:55:00	3.55304e+06	0.0128456
2007-07-01 21:25:00	2.04115e+06	0.00737953
2007-07-02 20:30:00	447237	0.00161693
2007-07-03 00:45:00	4.14219e+06	0.0149756
2007-07-03 21:15:00	4.70791e+06	0.0170209
2007-07-04 20:20:00	1.12442e+06	0.00406521
2007-07-05 00:30:00	1.55835e+06	0.00563404
2007-07-05 21:00:00	4.46162e+06	0.0161305
2007-07-06 01:15:00	3.16539e+06	0.0114441
2007-07-07 20:50:00	4.21408e+06	0.0152355
2007-07-08 01:00:00	1.11564e+07	0.0403345
2007-07-09 20:35:00	2.4161e+06	0.00873513
2007-07-10 00:50:00	3.26935e+06	0.0118199
2007-07-10 21:20:00	1.40827e+06	0.00509144
2007-07-12 00:40:00	968122	0.00350013
2007-07-12 21:05:00	1.67328e+06	0.00604955
2007-07-14 00:25:00	701405	0.00253585
2007-07-14 20:55:00	4.00898e+06	0.014494
2007-07-15 01:10:00	1.68852e+06	0.00610465
2007-07-16 20:45:00	3.21458e+06	0.0116219
2007-07-17 00:55:00	2.65199e+06	0.00958796
2007-07-17 21:25:00	1.32115e+06	0.00477648
2007-07-18 20:30:00	2.55958e+06	0.00925386
2007-07-19 00:45:00	2.17911e+06	0.00787833
2007-07-19 21:15:00	3.46396e+06	0.0125236
2007-07-20 01:25:00	874604	0.00316203
2007-07-21 21:00:00	3.09913e+06	0.0112046
2007-07-22 01:15:00	1.33387e+06	0.00482247
2007-07-22 21:45:00	2.8303e+07	0.102326
2007-07-23 00:20:00	4.40114e+06	0.0159118
2007-07-23 20:50:00	7.81568e+07	0.282567
2007-07-24 01:00:00	4.41765e+07	0.159715
2007-07-25 09:35:00	5.69381e+07	0.205853
2007-07-25 20:35:00	1.32204e+06	0.00477969
2007-07-26 00:50:00	5.78264e+06	0.0209065
2007-07-26 21:20:00	1.86271e+06	0.00673442
2007-07-28 00:40:00	2.01068e+06	0.0072694
2007-07-28 21:05:00	1.4157e+06	0.00511831
2007-07-29 01:20:00	1.33586e+06	0.00482963
2007-07-30 00:25:00	849169	0.00307007
2007-07-30 20:55:00	1.19174e+07	0.043086
2007-07-31 01:10:00	1.22987e+06	0.00444647
2007-08-02 00:55:00	2.50037e+06	0.0090398
2007-08-03 12:45:00	9.13853e+07	0.330393
2007-08-03 20:30:00	1.22366e+06	0.00442399
2007-08-04 00:45:00	2.4055e+06	0.0086968
2007-08-06 21:00:00	2.83947e+06	0.0102658
2007-08-07 01:15:00	2.14685e+06	0.00776167
2007-08-08 00:20:00	636939	0.00230278
2007-08-09 01:00:00	989789	0.00357847
2007-08-09 12:05:00	2.15791e+07	0.0780169
2007-08-11 00:50:00	1.17916e+06	0.00426311
2007-08-11 21:20:00	912894	0.00330046
2007-08-13 00:40:00	597647	0.00216072
2007-08-13 21:05:00	1.65623e+06	0.00598789
2007-08-15 00:25:00	525820	0.00190104
2007-08-15 20:55:00	2.74609e+06	0.00992818
2007-08-16 01:10:00	894426	0.00323369
2007-08-17 20:45:00	1.78297e+06	0.00644612
2007-08-18 00:55:00	1.22999e+06	0.0044469
2007-08-18 21:25:00	1.34154e+06	0.00485019
2007-08-19 20:30:00	772774	0.00279387
2007-08-20 00:45:00	2.59743e+06	0.00939071
2007-08-20 21:15:00	893323	0.00322971
2007-08-25 01:00:00	1.06046e+06	0.00383398
2007-08-26 12:50:00	1.2234e+09	4.42305
2007-08-26 20:35:00	776944	0.00280895
2007-08-27 00:50:00	1.12069e+06	0.00405174
2007-08-27 21:20:00	1.02013e+07	0.0368817
2007-08-29 00:40:00	9.38759e+06	0.0339397
2007-08-29 21:05:00	1.33562e+07	0.0482879
2007-08-30 01:20:00	4.15389e+07	0.150179
2007-08-30 20:10:00	8.32167e+06	0.030086
2007-08-31 00:25:00	3.09675e+07	0.111959
2007-08-31 20:55:00	2.62477e+07	0.0948954
2007-09-01 01:10:00	4.98087e+07	0.180078
2007-09-01 21:40:00	8.97876e+06	0.0324617
2007-09-02 00:15:00	5.68158e+06	0.0205411
2007-09-02 20:45:00	5.01589e+07	0.181344
2007-09-03 00:55:00	2.83199e+07	0.102387
2007-09-03 21:25:00	4.97263e+07	0.17978
2007-09-04 01:40:00	683950	0.00247274
2007-09-04 09:25:00	9.40448e+07	0.340008
2007-09-04 20:30:00	3.29957e+08	1.19292
2007-09-05 00:45:00	6.2734e+08	2.26808
2007-09-05 11:50:00	1.11695e+08	0.403819
2007-09-05 21:15:00	1.57665e+08	0.57002
2007-09-06 01:25:00	5.10665e+07	0.184625
2007-09-06 20:20:00	3.51797e+06	0.0127188
2007-09-07 00:30:00	1.82368e+07	0.065933
2007-09-07 21:00:00	2.31705e+07	0.0837704
2007-09-08 01:15:00	2.24079e+06	0.00810132
2007-09-09 00:20:00	4.84686e+06	0.0175233
2007-09-09 20:50:00	4.02514e+06	0.0145524
2007-09-10 01:00:00	6.13964e+06	0.0221971
2007-09-10 21:30:00	1.19255e+06	0.00431154
2007-09-11 20:35:00	6.2921e+06	0.0227484
2007-09-12 00:50:00	1.22192e+07	0.044177
2007-09-12 21:20:00	1.876e+06	0.00678246
2007-09-13 20:25:00	2.72788e+06	0.00986234
2007-09-14 00:40:00	2.62059e+06	0.00947445
2007-09-14 21:05:00	6.32642e+06	0.0228725
2007-09-15 01:20:00	1.10712e+06	0.00400267
2007-09-16 00:25:00	1.79664e+06	0.00649555
2007-09-16 20:55:00	9.80017e+06	0.0354314
2007-09-17 01:10:00	5.42606e+06	0.0196173
2007-09-17 21:40:00	804517	0.00290864
2007-09-18 00:15:00	2.77633e+06	0.0100375
2007-09-18 09:40:00	2.42879e+07	0.0878101
2007-09-18 20:45:00	1.99549e+06	0.00721446
2007-09-19 00:55:00	3.83163e+06	0.0138528
2007-09-21 00:45:00	3.29348e+06	0.0119072
2007-09-21 10:10:00	2.52818e+07	0.0914036
2007-09-23 00:30:00	2.17561e+06	0.00786565
2007-09-28 00:50:00	794011	0.00287066
2007-09-28 21:20:00	1.28298e+06	0.00463846
2007-10-02 00:25:00	689518	0.00249287
2007-10-02 20:55:00	1.15179e+07	0.0416417
2007-10-03 01:10:00	6.36377e+06	0.0230075
2007-10-04 00:15:00	453161	0.00163835
2007-10-04 20:45:00	1.98303e+06	0.00716942
2007-10-05 00:55:00	354158	0.00128042
2007-10-16 21:05:00	1.02499e+06	0.00370573
2007-10-17 01:20:00	1.32269e+06	0.00478202
2007-11-01 00:35:00	740333	0.00267659
2007-11-01 21:05:00	868399	0.00313959
2007-11-08 21:15:00	632670	0.00228735
2007-11-19 20:55:00	708338	0.00256091
2007-11-22 00:55:00	642394	0.0023225
2007-11-23 20:30:00	2.25187e+08	0.814137
2007-11-24 00:45:00	8.56576e+09	30.9685
2007-11-24 10:10:00	7.11252e+08	2.57145
2007-11-24 11:45:00	6.92876e+08	2.50501
2007-11-24 21:15:00	1.88229e+08	0.680521
2007-11-25 01:25:00	6.12323e+07	0.221378
2007-11-26 00:30:00	8.375e+06	0.0302788
2007-11-26 21:00:00	2.35852e+07	0.0852696
2007-11-27 01:15:00	2.12201e+07	0.0767187
2007-11-27 21:45:00	1.20631e+06	0.00436126
2007-11-29 21:30:00	758794	0.00274333
2007-11-30 20:35:00	1.19584e+06	0.00432343
2007-12-01 00:50:00	6.84164e+06	0.0247352
2007-12-01 21:20:00	6.00491e+06	0.0217101
2007-12-02 20:25:00	3.32205e+06	0.0120105
2007-12-05 20:55:00	782291	0.00282828
2007-12-07 20:40:00	1.75056e+06	0.00632894
2007-12-10 21:15:00	893177	0.00322918
2007-12-12 21:00:00	867915	0.00313785
2007-12-21 20:55:00	4.64675e+06	0.0167998
2007-12-22 01:10:00	924932	0.00334399
2007-12-24 00:55:00	2.35895e+06	0.00852853
2007-12-26 00:45:00	476948	0.00172435
2007-12-26 21:15:00	2.45826e+06	0.00888757
2007-12-27 01:25:00	329682	0.00119193
2007-12-28 00:30:00	1.44623e+06	0.0052287
2008-01-02 00:50:00	954874	0.00345224
2008-01-10 20:30:00	2.26155e+06	0.00817639
2008-01-11 00:45:00	1.68643e+06	0.00609711
2008-01-20 00:35:00	260021	0.000940077
2008-01-20 21:05:00	520830	0.001883
2008-01-29 21:00:00	684551	0.00247491
2008-01-31 20:50:00	510053	0.00184404
2008-02-02 20:35:00	296063	0.00107038
2008-02-03 00:50:00	264938	0.000957854
2008-02-14 00:30:00	197077	0.000712508
2008-02-23 20:55:00	264796	0.00095734
2008-02-24 01:10:00	723129	0.00261439
2008-02-25 20:40:00	704647	0.00254757
2008-02-26 00:55:00	621728	0.00224779
2008-02-27 20:30:00	397086	0.00143562
2008-02-28 00:45:00	350103	0.00126576
2008-03-04 01:00:00	577943	0.00208949
2008-03-08 21:05:00	464807	0.00168046
2008-03-15 21:15:00	919991	0.00332612
2008-03-18 01:15:00	410803	0.00148521
2008-03-21 20:35:00	168823	0.00061036
2008-03-22 00:50:00	497643	0.00179917
2008-04-19 01:15:00	573374	0.00207297
2008-04-20 20:50:00	637949	0.00230643
2008-04-21 01:00:00	915283	0.0033091
2008-04-22 20:35:00	8.03425e+06	0.0290469
2008-04-23 00:50:00	1.21786e+06	0.00440303
2008-04-23 21:20:00	2.54318e+06	0.00919456
2008-04-25 00:40:00	802052	0.00289973
2008-04-25 21:05:00	1.31827e+06	0.00476606
2008-04-26 01:20:00	3.5351e+06	0.0127808
2008-04-27 00:25:00	223211	0.000806995
2008-04-28 01:10:00	259152	0.000936934
2008-05-02 21:15:00	923782	0.00333983
2008-05-04 21:00:00	320999	0.00116053
2008-05-05 01:15:00	292113	0.0010561
2008-05-09 00:50:00	509141	0.00184074
2008-05-11 21:05:00	1.18834e+07	0.042963
2008-05-12 01:20:00	8.81027e+06	0.0318525
2008-05-12 20:10:00	1.85686e+07	0.0671327
2008-05-13 09:50:00	6.98795e+07	0.252641
2008-05-13 20:55:00	601441	0.00217444
2008-05-14 01:10:00	3.39741e+09	12.2829
2008-05-14 10:35:00	4.44241e+09	16.061
2008-05-14 21:40:00	4.13272e+09	14.9414
2008-05-15 01:50:00	1.44119e+09	5.21047
2008-05-15 09:40:00	1.25297e+09	4.52998
2008-05-15 11:20:00	1.68004e+09	6.074
2008-05-15 12:55:00	3.32835e+08	1.20333
2008-05-15 20:45:00	3.58968e+09	12.9781
2008-05-16 00:55:00	2.9013e+09	10.4893
2008-05-16 10:20:00	1.41432e+09	5.11331
2008-05-16 12:00:00	2.25372e+08	0.814805
2008-05-16 21:25:00	5.70687e+08	2.06325
2008-05-17 01:40:00	1.15035e+08	0.415895
2008-05-17 09:25:00	1.50675e+09	5.44749
2008-05-17 12:45:00	3.92406e+08	1.4187
2008-05-17 20:30:00	1.15781e+09	4.18594
2008-05-18 00:45:00	1.10865e+09	4.00819
2008-05-18 10:10:00	9.45734e+08	3.41919
2008-05-18 11:50:00	9.14153e+08	3.30502
2008-05-18 21:15:00	9.29431e+08	3.36025
2008-05-19 01:25:00	6.38867e+08	2.30975
2008-05-19 12:30:00	2.97534e+08	1.0757
2008-05-19 20:20:00	3.7508e+08	1.35606
2008-05-20 00:30:00	3.04553e+08	1.10108
2008-05-20 09:55:00	2.26691e+08	0.819577
2008-05-20 21:00:00	1.96616e+08	0.710841
2008-05-21 01:15:00	1.97427e+08	0.713776
2008-05-21 21:45:00	2.85703e+07	0.103293
2008-05-22 00:20:00	8.48689e+06	0.0306834
2008-05-22 11:25:00	7.92063e+06	0.0286361
2008-05-22 20:50:00	2.15744e+08	0.779998
2008-05-23 01:05:00	1.25977e+08	0.455455
2008-05-23 21:30:00	8.02298e+07	0.290061
2008-05-24 01:45:00	1.1278e+07	0.0407744
2008-05-24 09:35:00	1.1598e+08	0.419311
2008-05-24 20:35:00	3.21311e+08	1.16166
2008-05-25 00:50:00	2.43779e+08	0.881354
2008-05-25 10:15:00	6.81269e+07	0.246305
2008-05-25 11:55:00	3.34322e+08	1.2087
2008-05-25 21:20:00	3.71863e+08	1.34443
2008-05-26 01:35:00	1.39909e+08	0.505826
2008-05-26 09:20:00	3.15009e+08	1.13888
2008-05-26 12:35:00	6.5164e+07	0.235593
2008-05-26 20:25:00	3.38237e+08	1.22286
2008-05-27 00:40:00	3.25832e+08	1.17801
2008-05-27 10:05:00	2.88656e+08	1.0436
2008-05-27 11:40:00	2.49246e+08	0.901121
2008-05-27 21:05:00	3.14558e+08	1.13725
2008-05-28 01:20:00	1.73143e+08	0.625977
2008-05-28 09:10:00	3.75873e+07	0.135892
2008-05-28 20:10:00	1.88478e+07	0.0681421
2008-05-29 11:30:00	1.25749e+08	0.454633
2008-05-29 20:55:00	3.31179e+08	1.19734
2008-05-30 01:10:00	3.3852e+08	1.22388
2008-05-30 21:40:00	1.11563e+08	0.403344
2008-05-31 00:15:00	1.80888e+08	0.653978
2008-05-31 01:50:00	681239	0.00246294
2008-05-31 09:40:00	1.89718e+08	0.685903
2008-05-31 11:20:00	5.57804e+07	0.201668
2008-05-31 20:45:00	1.99432e+08	0.721024
2008-06-01 00:55:00	1.60206e+08	0.579206
2008-06-01 12:00:00	1.6616e+06	0.00600734
2008-06-01 21:25:00	1.87558e+08	0.678095
2008-06-02 01:40:00	4.04823e+07	0.146359
2008-06-02 09:25:00	1.10345e+07	0.039894
2008-06-02 20:30:00	2.00687e+08	0.725561
2008-06-03 00:45:00	1.96352e+08	0.709889
2008-06-04 01:25:00	2.66379e+07	0.0963061
2008-06-04 20:20:00	1.60687e+08	0.580945
2008-06-05 00:30:00	1.22409e+08	0.442555
2008-06-05 09:55:00	1.19868e+07	0.043337
2008-06-05 21:00:00	6.8515e+07	0.247708
2008-06-06 01:15:00	1.53022e+08	0.553233
2008-06-07 00:20:00	2.02705e+08	0.732856
2008-06-07 09:45:00	1.0534e+08	0.380844
2008-06-07 11:25:00	2.63177e+07	0.0951487
2008-06-07 20:50:00	4.47041e+08	1.61622
2008-06-08 01:05:00	6.91094e+08	2.49857
2008-06-08 10:30:00	6.21776e+08	2.24796
2008-06-08 12:05:00	1.60362e+08	0.579772
2008-06-08 21:30:00	8.65736e+08	3.12997
2008-06-09 00:10:00	4.82663e+08	1.74501
2008-06-09 01:45:00	5.66277e+07	0.204731
2008-06-09 09:35:00	4.19638e+08	1.51715
2008-06-09 12:50:00	3.80519e+08	1.37572
2008-06-09 20:35:00	1.43187e+09	5.17674
2008-06-10 00:50:00	1.38513e+09	5.00777
2008-06-10 10:15:00	6.98428e+08	2.52509
2008-06-10 11:55:00	5.40055e+08	1.95251
2008-06-10 21:20:00	1.50952e+09	5.45751
2008-06-11 01:35:00	8.82051e+08	3.18895
2008-06-11 09:20:00	1.73591e+08	0.627597
2008-06-11 12:40:00	4.51406e+08	1.63201
2008-06-11 20:25:00	9.68622e+08	3.50194
2008-06-12 00:40:00	6.90961e+08	2.49809
2008-06-12 10:05:00	6.48789e+08	2.34562
2008-06-12 11:40:00	1.73447e+09	6.27078
2008-06-12 21:05:00	1.34766e+09	4.87231
2008-06-13 01:20:00	1.90682e+09	6.89389
2008-06-13 09:10:00	3.78851e+08	1.36969
2008-06-13 12:25:00	9.39276e+08	3.39584
2008-06-13 20:10:00	1.58241e+09	5.72104
2008-06-13 21:50:00	1.155e+09	4.17575
2008-06-14 00:25:00	1.7615e+09	6.3685
2008-06-14 09:50:00	8.00773e+08	2.8951
2008-06-14 11:30:00	1.12559e+09	4.06944
2008-06-14 20:55:00	1.81241e+09	6.55256
2008-06-15 01:10:00	1.60557e+09	5.80476
2008-06-15 12:15:00	1.94793e+08	0.704252
2008-06-15 21:40:00	1.34891e+09	4.87684
2008-06-16 00:15:00	2.28029e+09	8.24412
2008-06-16 01:50:00	6.69523e+08	2.42058
2008-06-16 09:40:00	2.34367e+09	8.47328
2008-06-16 11:20:00	7.7386e+08	2.7978
2008-06-16 12:55:00	1.95716e+08	0.70759
2008-06-16 20:45:00	2.54161e+09	9.18891
2008-06-17 00:55:00	1.9808e+09	7.16135
2008-06-17 10:20:00	2.0414e+09	7.38045
2008-06-17 12:00:00	1.91474e+09	6.92253
2008-06-17 21:25:00	2.08767e+09	7.54773
2008-06-18 01:40:00	1.4644e+09	5.29437
[truncated: 1,322 more rows]

## Sheet: SO2
date	fSO2	Qin				rm	2600	kg m-3
#	tonnes day-1	m3 s-1				DXs	3600	ppm
2004-10-01	0	0
2004-10-02	3510.31	2.17033
2004-10-07	1696.72	1.04904
2004-10-08	114.171	0.070589
2004-10-09	56.6757	0.035041
2004-10-14	154.392	0.0954565
2004-10-15	1413	0.873618
2004-10-18	349.211	0.215908
2004-10-20	4067.82	2.51502
2004-10-22	3508.16	2.169
2004-10-24	1733	1.07147
2004-10-25	1975.61	1.22147
2004-10-27	993.461	0.614231
2004-10-28	1178.67	0.728738
2004-10-30	1603.27	0.991256
2004-11-05	3835.01	2.37108
2004-11-06	512.546	0.316894
2004-11-10	478.287	0.295712
2004-11-15	1092.21	0.675283
2004-12-05	304.011	0.187962
2004-12-06	706.413	0.436757
2004-12-11	3900.94	2.41185
2004-12-13	941.544	0.582131
2004-12-14	1451.16	0.897211
2004-12-17	228.412	0.141221
2004-12-18	146.655	0.090673
2004-12-19	7023.92	4.3427
2004-12-21	6012.56	3.7174
2004-12-28	178.19	0.11017
2004-12-29	846.819	0.523566
2004-12-31	4637.54	2.86727
2005-01-04	983.414	0.608018
2005-01-05	4218.76	2.60834
2005-01-07	792.133	0.489755
2005-01-08	486.722	0.300927
2005-01-09	13637.1	8.43142
2005-01-10	2758.55	1.70554
2005-01-11	2065.01	1.27674
2005-01-12	7451.77	4.60723
2005-01-16	4872.43	3.01249
2005-01-18	1952.67	1.20728
2005-01-23	1193.59	0.737963
2005-01-25	1909.37	1.18051
2005-01-27	11928.1	7.37485
2005-01-30	5634.83	3.48387
2005-02-01	15767.6	9.74866
2005-02-04	5049.57	3.12201
2005-02-05	5647	3.49139
2005-02-06	1272.45	0.786721
2005-02-07	2071.27	1.28061
2005-02-08	16214.5	10.025
2005-02-11	14811.6	9.15762
2005-02-13	260.688	0.161177
2005-02-18	11532.4	7.1302
2005-02-21	1856.01	1.14752
2005-02-23	2582.31	1.59657
2005-02-24	2841.51	1.75683
2005-02-28	161.973	0.100143
2005-03-02	3780.5	2.33738
2005-03-05	329.724	0.20386
2005-03-07	5434.63	3.36009
2005-03-10	458.191	0.283287
2005-03-12	2789.41	1.72462
2005-03-13	6518.13	4.02998
2005-03-15	10725.5	6.63132
2005-03-18	1817.05	1.12344
2005-03-20	2083.4	1.28811
2005-03-21	1812.25	1.12047
2005-03-29	6108.55	3.77676
2005-04-02	5335.2	3.29861
2005-04-04	7827.41	4.83948
2005-04-12	222.998	0.137874
2005-04-14	117.177	0.0724474
2005-04-15	698.513	0.431872
2005-04-19	1072.27	0.662953
2005-04-22	226.595	0.140097
2005-04-23	121.841	0.0753311
2005-04-26	197.901	0.122357
2005-04-29	881.117	0.544771
2005-05-02	3939.61	2.43575
2005-05-06	708.508	0.438051
2005-05-10	2257.12	1.39552
2005-05-16	42.9415	0.0265496
2005-05-17	1775.24	1.09758
2005-05-19	503.55	0.311331
2005-05-24	1527.83	0.944617
2005-05-26	359.959	0.222553
2005-05-28	646.13	0.399485
2005-06-04	598.538	0.37006
2005-06-05	2630.54	1.62639
2005-06-07	236.478	0.146208
2005-06-08	273.093	0.168846
2005-06-09	1401.97	0.866801
2005-06-11	310.77	0.192141
2005-06-13	129.718	0.0802013
2005-06-14	2027.68	1.25366
2005-06-19	559.27	0.345781
2005-06-22	606.417	0.374931
2005-06-24	2561.81	1.5839
2005-06-26	47.67	0.0294731
2005-06-29	103.415	0.0639386
2005-07-01	413.974	0.255949
2005-07-02	496.371	0.306893
2005-07-06	1460.32	0.902875
2005-07-12	303.56	0.187683
2005-07-13	197.454	0.122081
2005-07-20	247.63	0.153103
2005-07-22	267.112	0.165148
2005-07-23	4.84128	0.00299324
2005-07-24	197.763	0.122271
2005-08-05	324.946	0.200905
2005-08-07	321.83	0.198979
2005-08-08	503.873	0.311531
2005-08-12	50.7248	0.0313618
2005-08-15	219.964	0.135998
2005-08-17	389.213	0.24064
2005-08-24	355.308	0.219678
2005-08-26	388.995	0.240505
2005-08-27	1119.49	0.692151
2005-08-28	1062.71	0.657046
2005-09-03	549.559	0.339778
2005-09-04	45.5007	0.0281319
2005-09-08	269.897	0.16687
2005-09-16	501.956	0.310346
2005-09-17	125.63	0.0776736
2005-09-19	1232.53	0.76204
2005-09-22	60.5091	0.0374112
2005-09-24	511.991	0.31655
2005-09-25	1368.59	0.846162
2005-09-27	563.891	0.348639
2005-09-29	1157.86	0.715875
2005-10-06	1840.46	1.13791
2005-10-11	809.633	0.500574
2005-10-12	1622.63	1.00323
2005-10-13	500.414	0.309393
2005-10-15	1001.99	0.619504
2005-10-19	82.7744	0.0511772
2005-10-20	1014.4	0.627179
2005-10-23	468.42	0.289611
2005-10-24	1478.82	0.914315
2005-10-25	3750.22	2.31866
2005-10-27	6974.71	4.31227
2005-10-29	6933.68	4.28691
2005-11-02	3245.62	2.00668
2005-11-04	518.066	0.320306
2005-11-06	137.85	0.0852292
2005-11-07	2466.23	1.5248
2005-11-09	1066.14	0.659163
2005-11-10	1896.03	1.17226
2005-11-11	1097.18	0.67836
2005-11-14	343.322	0.212267
2005-11-18	309.837	0.191564
2005-11-19	811.223	0.501557
2005-11-20	86.1094	0.0532392
2005-11-23	252.579	0.156163
2005-11-27	586.298	0.362493
2005-11-29	159.39	0.0985467
2005-12-02	3446.85	2.13109
2005-12-03	997.051	0.61645
2005-12-06	1039.03	0.642402
2005-12-09	6103.08	3.77337
2005-12-12	3206.52	1.98251
2005-12-14	8955.44	5.53691
2005-12-16	6.65508	0.00411466
2005-12-17	6844.88	4.232
2005-12-19	22950.3	14.1895
2005-12-21	4808.01	2.97266
2005-12-27	680.579	0.420784
2005-12-29	3988.05	2.4657
2006-01-01	1412.24	0.873151
2006-01-02	11208.4	6.92986
2006-01-03	9139.02	5.65041
2006-01-06	19145.5	11.8371
2006-01-07	2040.89	1.26183
2006-01-09	10070.9	6.22656
2006-01-11	9092.7	5.62177
2006-01-13	22261.4	13.7636
2006-01-15	10524.6	6.50707
2006-01-16	6344.37	3.92256
2006-01-18	5258.29	3.25106
2006-01-20	15759.5	9.74365
2006-01-22	3571.08	2.2079
2006-01-23	9965.14	6.16118
2006-01-24	12518	7.73954
2006-01-29	6077.01	3.75725
2006-02-02	1867.76	1.15478
2006-02-04	2297.75	1.42064
2006-02-08	877.551	0.542566
2006-02-11	446.052	0.275782
2006-02-13	1268.39	0.784212
2006-02-15	13.2295	0.00817944
2006-02-16	1705.64	1.05455
2006-02-17	1582.43	0.978377
2006-02-18	530.202	0.32781
2006-02-19	5516.74	3.41085
2006-02-22	760.529	0.470215
2006-02-24	760.631	0.470278
2006-02-25	4706.08	2.90964
2006-03-03	1322.81	0.817855
2006-03-06	5889.51	3.64133
2006-03-08	2953.49	1.82607
2006-03-14	975.975	0.603419
2006-03-20	479.409	0.296406
2006-03-24	1039.24	0.642537
2006-03-26	108.436	0.0670431
2006-03-27	839.981	0.519338
2006-03-31	161.07	0.0995854
2006-04-07	345.533	0.213634
2006-04-09	805.97	0.49831
2006-04-15	387.249	0.239426
2006-04-20	335.521	0.207444
2006-04-21	641.408	0.396565
2006-04-22	848.237	0.524442
2006-04-27	175.788	0.108685
2006-04-28	1271.89	0.786378
2006-04-30	1594.82	0.986033
2006-05-01	995.979	0.615787
2006-05-02	5427.76	3.35584
2006-05-05	343.518	0.212388
2006-05-06	462.377	0.285875
2006-05-08	708.366	0.437964
2006-05-09	453.687	0.280502
2006-05-13	152.455	0.0942591
2006-05-14	1396.3	0.863293
2006-05-15	102.278	0.063236
2006-05-17	365.788	0.226157
2006-05-18	312.674	0.193318
2006-05-20	366.178	0.226398
2006-05-23	243.33	0.150444
2006-05-24	112.009	0.0692525
2006-05-28	1324.49	0.818896
2006-06-02	553.449	0.342183
2006-06-03	1340.95	0.829072
2006-06-04	3538.37	2.18768
2006-06-07	187.335	0.115825
2006-06-08	2069.18	1.27932
2006-06-10	556.675	0.344177
2006-06-14	998.983	0.617644
2006-06-18	25.7754	0.0159363
2006-06-19	342.966	0.212046
2006-06-20	5074.28	3.13729
2006-06-23	888.316	0.549222
2006-06-26	563.774	0.348566
2006-06-28	9.03626	0.00558688
2006-06-29	1557.77	0.963129
2006-06-30	2591.44	1.60222
2006-07-01	6310.82	3.90181
2006-07-04	3924.43	2.42637
2006-07-07	1500.06	0.927445
2006-07-08	1417.43	0.87636
2006-07-09	2359.04	1.45853
2006-07-11	2964.05	1.83259
2006-07-12	958.842	0.592826
2006-07-13	5200.61	3.2154
2006-07-14	1946.71	1.2036
2006-07-15	14964.1	9.25191
2006-07-17	18167.1	11.2322
2006-07-21	12593	7.78592
2006-07-23	9230.08	5.70671
2006-07-24	19140.4	11.834
2006-07-25	9764.87	6.03736
2006-07-26	344.636	0.213079
2006-07-28	12214.3	7.55175
2006-07-30	7888.76	4.87741
2006-07-31	7665.63	4.73945
2006-08-03	15377.5	9.50752
2006-08-05	5333.53	3.29758
2006-08-06	1870.48	1.15647
2006-08-07	6043.71	3.73666
2006-08-08	134.171	0.0829544
2006-08-10	5894.71	3.64454
2006-08-12	2438.69	1.50778
2006-08-13	2177.39	1.34622
2006-08-15	3433.74	2.12299
2006-08-16	3929.06	2.42924
2006-08-17	2842.34	1.75734
2006-08-18	4265.86	2.63747
2006-08-19	11951.5	7.38931
2006-08-21	2581.14	1.59585
2006-08-24	1807.63	1.11761
2006-08-26	786.271	0.48613
2006-08-27	560.914	0.346798
2006-08-28	617.533	0.381804
2006-08-30	2405.88	1.48749
2006-08-31	501.576	0.310111
2006-09-01	4521.71	2.79565
2006-09-02	1971.35	1.21883
2006-09-03	6812.32	4.21187
2006-09-05	602.24	0.372349
2006-09-06	8653.76	5.35039
2006-09-07	1342.37	0.829948
2006-09-08	6094.53	3.76808
2006-09-09	1541.67	0.953176
2006-09-10	12255.8	7.57744
2006-09-11	5705.54	3.52758
2006-09-12	11388.2	7.04104
2006-09-14	45.1236	0.0278987
2006-09-20	11959.2	7.39405
2006-09-23	1092.45	0.675436
2006-09-27	742.463	0.459045
2006-09-28	4994.39	3.0879
2006-09-29	1925.13	1.19025
2006-10-01	2462	1.52219
2006-10-02	5429.36	3.35683
2006-10-07	744.335	0.460203
2006-10-08	4025.2	2.48867
2006-10-10	14291.5	8.83607
2006-10-12	5865.78	3.62666
2006-10-14	574.251	0.355044
2006-10-15	5903.19	3.64979
2006-10-18	1184.04	0.732058
2006-10-19	8956.75	5.53772
2006-10-22	2088.31	1.29115
2006-10-24	4286.21	2.65005
2006-10-26	6357.86	3.93089
2006-10-27	620.988	0.38394
2006-10-29	1950.02	1.20564
2006-10-31	1318.25	0.815036
2006-11-01	5332.25	3.29679
2006-11-08	10238.5	6.33017
2006-11-11	11734.7	7.25522
2006-11-13	5272.28	3.25971
2006-11-14	5708.36	3.52933
2006-11-15	7409.51	4.5811
2006-11-17	2407.42	1.48844
2006-11-18	11158.4	6.89894
2006-11-20	4074.42	2.5191
2006-11-23	9244.04	5.71534
2006-11-25	4236.25	2.61916
2006-11-26	2573.57	1.59117
2006-11-27	30528.7	18.8751
2006-11-29	6445.35	3.98499
2006-11-30	14604.4	9.02951
2006-12-01	6930.77	4.28511
2006-12-03	17553.2	10.8527
2006-12-04	14695.3	9.0857
2006-12-06	7084.03	4.37987
2006-12-10	3305.31	2.04358
2006-12-11	13278.4	8.20971
2006-12-12	9805.72	6.06261
2006-12-15	5977.61	3.69579
2006-12-17	2048.18	1.26633
2006-12-19	1565.05	0.967625
2006-12-21	9619.79	5.94766
2006-12-23	3700.58	2.28797
2006-12-25	6681.48	4.13098
2006-12-27	2075.64	1.28331
2006-12-28	6223.41	3.84777
2006-12-30	2194.06	1.35653
2006-12-31	19804.1	12.2444
2007-01-02	5.24315	0.0032417
2007-01-04	2887.09	1.78501
2007-01-07	19463.5	12.0337
2007-01-10	6319.89	3.90742
2007-01-13	3073.69	1.90038
2007-01-15	202.625	0.125278
2007-01-16	1851.85	1.14495
2007-01-18	2438.45	1.50763
2007-01-20	63.1985	0.039074
2007-01-24	1497.86	0.926089
2007-01-29	3786.47	2.34107
2007-01-31	4756.74	2.94096
2007-02-01	2140.83	1.32362
2007-02-05	5689.28	3.51753
2007-02-07	699.021	0.432186
2007-02-10	3384.74	2.0927
2007-02-16	560.833	0.346748
2007-02-18	579.326	0.358182
2007-02-20	1828.84	1.13073
2007-02-21	1631.72	1.00885
2007-02-23	619.066	0.382752
2007-02-24	1456.32	0.900406
2007-02-25	764.31	0.472552
2007-02-27	283.027	0.174988
2007-03-02	655.436	0.405238
2007-03-04	1577.57	0.975367
2007-03-05	1537.18	0.950397
2007-03-06	1857.04	1.14816
2007-03-13	1786.23	1.10438
2007-03-14	3129.98	1.93518
2007-03-16	1270.97	0.785805
2007-03-17	2350.06	1.45298
2007-03-22	388.346	0.240104
2007-03-24	292.949	0.181123
2007-03-26	394.186	0.243715
2007-03-28	41460	25.6336
2007-03-31	3601.09	2.22646
2007-04-02	2016.46	1.24672
2007-04-05	965.625	0.59702
2007-04-06	12425.6	7.68244
2007-04-09	1187.84	0.734411
2007-04-10	19529	12.0743
2007-04-12	2119.2	1.31025
2007-04-15	1406.16	0.869389
2007-04-16	705.403	0.436132
2007-04-17	1328.01	0.821072
2007-04-19	2064.42	1.27637
2007-04-21	728.51	0.450418
2007-04-22	9075.15	5.61092
2007-04-25	2076.6	1.2839
2007-04-26	2899.32	1.79257
2007-04-27	4556.47	2.81714
2007-04-29	1952.51	1.20719
2007-04-30	13207.4	8.16579
2007-05-07	2485.32	1.53661
2007-05-08	5005.95	3.09505
2007-05-13	2485.46	1.53669
2007-05-16	467.726	0.289182
2007-05-18	1137.45	0.703257
2007-05-19	570.674	0.352832
2007-05-21	165.41	0.102269
2007-05-23	160.134	0.0990064
2007-05-25	638.715	0.3949
2007-05-28	208.249	0.128755
2007-05-30	1641.35	1.0148
2007-06-08	192.967	0.119306
2007-06-09	3866.77	2.39072
2007-06-10	620.97	0.383929
2007-06-13	40.4103	0.0249846
2007-06-15	178.989	0.110664
2007-06-17	437.301	0.270372
2007-06-18	219.876	0.135943
2007-06-21	599.122	0.370421
2007-06-22	1647.15	1.01839
2007-06-24	396.074	0.244882
2007-06-25	2146.92	1.32738
2007-06-29	1389.67	0.859197
2007-07-03	753.064	0.465599
2007-07-05	5859.03	3.62248
2007-07-07	3681.83	2.27637
2007-07-08	992.439	0.613598
2007-07-15	292.294	0.180718
2007-07-17	2132.67	1.31857
2007-07-18	184.954	0.114352
2007-07-19	72.1738	0.0446231
2007-07-22	746.509	0.461546
2007-07-23	747.058	0.461886
2007-07-24	320.876	0.198389
2007-07-28	861.344	0.532546
2007-07-30	469.745	0.290431
2007-07-31	1761.6	1.08915
2007-08-01	901.96	0.557658
2007-08-02	384.089	0.237472
2007-08-04	175.056	0.108233
2007-08-12	473.899	0.292999
2007-08-14	3250.28	2.00956
2007-08-15	2488.46	1.53855
2007-08-16	1747.94	1.08071
2007-08-17	348.906	0.215719
2007-08-25	1588.74	0.982275
2007-08-27	56.3152	0.0348182
2007-08-30	1688.01	1.04365
2007-08-31	2043.3	1.26332
2007-09-01	926.602	0.572893
2007-09-03	5829.06	3.60395
2007-09-04	1348.83	0.833946
2007-09-06	7173.59	4.43524
2007-09-10	472.889	0.292375
2007-09-12	477.295	0.295098
2007-09-13	1431.17	0.884856
2007-09-14	3247.2	2.00766
2007-09-15	475.96	0.294273
2007-09-16	10031.5	6.2022
2007-09-19	3338.78	2.06428
2007-09-21	382.904	0.236739
2007-09-23	2152.24	1.33067
2007-09-24	186.098	0.11506
2007-09-26	2187.33	1.35237
2007-10-05	698.761	0.432025
2007-10-08	1213.66	0.750376
2007-10-09	1301.17	0.804481
2007-10-11	1615.9	0.99907
2007-10-14	951.551	0.588319
2007-10-15	9564.02	5.91318
2007-10-17	3756.71	2.32267
2007-10-19	270.602	0.167306
2007-10-20	154.747	0.0956762
2007-10-24	610.143	0.377235
2007-10-27	727.955	0.450075
2007-10-31	1027.03	0.634987
2007-11-02	1653.44	1.02228
2007-11-03	4433.21	2.74094
2007-11-04	6669.37	4.12349
2007-11-06	327.433	0.202443
2007-11-07	4604.34	2.84674
2007-11-12	1519.04	0.939179
2007-11-17	434.733	0.268783
2007-11-20	1662.1	1.02763
2007-11-21	7050.18	4.35894
2007-11-25	2847.75	1.76069
2007-11-27	2417.75	1.49483
2007-11-29	725.003	0.44825
2007-11-30	8822.49	5.45471
2007-12-02	14765.2	9.12894
2007-12-12	1542.19	0.953492
2007-12-20	1450.87	0.897032
2007-12-24	1524.03	0.942266
2007-12-26	994.34	0.614774
2007-12-27	6759.48	4.17921
2007-12-29	5074.75	3.13758
2008-01-02	315.795	0.195248
2008-01-05	326.123	0.201633
2008-01-06	1079.11	0.667187
2008-01-07	5137.83	3.17659
2008-01-09	1846.93	1.14191
2008-01-10	4775.24	2.9524
2008-01-12	274.6	0.169778
2008-01-18	578.623	0.357747
2008-01-25	93.2768	0.0576706
2008-01-27	421.99	0.260905
2008-02-01	997.792	0.616908
2008-02-06	1544.64	0.955012
2008-02-07	16986.5	10.5023
2008-02-10	1448.85	0.895787
2008-02-11	1208.26	0.747035
2008-02-14	1423.93	0.880378
2008-02-17	2313.87	1.4306
2008-02-20	2350.12	1.45301
2008-02-21	4964.07	3.06915
2008-02-22	3275.8	2.02534
2008-02-24	1641.13	1.01467
2008-02-25	13095.8	8.09677
2008-02-27	10551.5	6.5237
2008-02-29	1790.74	1.10717
2008-03-02	1335.96	0.825991
2008-03-04	1874.91	1.15921
2008-03-09	2079.8	1.28589
2008-03-14	463.739	0.286718
2008-03-15	17.1374	0.0105956
2008-04-14	325.066	0.20098
2008-04-16	343.449	0.212345
2008-04-23	357.553	0.221065
2008-04-24	3277.79	2.02657
2008-04-26	691.966	0.427824
2008-04-27	4270.68	2.64044
2008-04-30	159.049	0.0983358
2008-05-02	734.776	0.454292
2008-05-03	3770.5	2.3312
2008-05-04	950.961	0.587954
2008-05-06	2487.96	1.53824
2008-05-07	4503.3	2.78427
2008-05-09	437.417	0.270443
2008-05-10	4276.56	2.64408
2008-05-12	45866.6	28.3581
2008-05-13	82720.8	51.144
2008-05-17	2906.48	1.797
2008-05-20	1245.58	0.770111
2008-05-22	391.508	0.242059
2008-05-23	102.781	0.063547
2008-05-25	431.495	0.266782
2008-05-28	767.323	0.474415
2008-05-30	1038.24	0.641918
2008-05-31	8237.59	5.09308
2008-06-03	2769.66	1.71241
2008-06-04	2249.48	1.39079
2008-06-05	2813.38	1.73944
2008-06-07	11163.7	6.90221
2008-06-08	1245.15	0.769845
2008-06-09	5703.06	3.52605
2008-06-10	3073.82	1.90046
2008-06-11	1433.54	0.886318
2008-06-13	3971.87	2.4557
2008-06-15	4227.34	2.61365
2008-06-18	5407.58	3.34336
2008-06-19	5831.67	3.60557
2008-06-21	8488.37	5.24813
2008-06-23	4230.5	2.6156
2008-06-26	1699.71	1.05088
2008-06-27	7365.13	4.55366
2008-06-28	2382.17	1.47283
2008-06-29	2807.22	1.73563
2008-06-30	2296.31	1.41975
2008-07-01	8795.66	5.43812
2008-07-03	12305.9	7.6084
2008-07-04	666.508	0.412084
2008-07-05	1710.23	1.05739
2008-07-06	4984.15	3.08157
2008-07-08	2492.03	1.54075
2008-07-09	3530.72	2.18295
2008-07-10	1986.48	1.22819
2008-07-12	1356.54	0.838714
2008-07-13	14096.9	8.71572
2008-07-15	4144.95	2.56271
2008-07-16	1237.6	0.765178
2008-07-18	13253.9	8.19451
2008-07-19	742.066	0.4588
2008-07-20	4497.01	2.78038
2008-07-21	4472.44	2.76519
2008-07-26	5220.99	3.228
2008-07-27	13395.5	8.28207
2008-07-29	191.14	0.118177
2008-07-30	857.07	0.529903
2008-07-31	5473.6	3.38418
2008-08-01	6405.93	3.96062
2008-08-03	4194.13	2.59312
2008-08-04	4478.43	2.76889
2008-08-07	2137.85	1.32177
2008-08-08	493.579	0.305167
2008-08-09	2181.42	1.34871
2008-08-10	6591.48	4.07534
2008-08-11	3075.92	1.90176
2008-08-12	9168.42	5.66859
2008-08-16	2438.62	1.50774
2008-08-20	763.46	0.472027
2008-08-21	9253.59	5.72125
2008-08-22	6491.77	4.01369
2008-08-24	5833.8	3.60688
2008-08-26	312.347	0.193116
2008-08-27	1872.93	1.15799
2008-08-28	2957.55	1.82857
2008-08-29	5703.49	3.52631
2008-08-30	2887.65	1.78536
2008-09-01	5584.65	3.45284
2008-09-02	1468.64	0.90802
2008-09-03	716.985	0.443293
2008-09-05	9505.33	5.87689
2008-09-07	5199.92	3.21497
2008-09-16	799.816	0.494504
2008-09-19	2910.03	1.79919
2008-09-21	881.352	0.544916
2008-09-22	3954.1	2.44471
2008-09-24	959.295	0.593106
2008-09-25	75.056	0.0464051
2008-09-30	1074.91	0.664586
2008-10-02	110.447	0.0682864
2008-10-03	506.189	0.312963
2008-10-06	3014.38	1.86371
2008-10-07	1056.74	0.653356
2008-10-08	5618.18	3.47357
2008-10-10	2494.74	1.54243
2008-10-12	5822.8	3.60008
2008-10-14	139.09	0.0859959
2008-10-15	4789.4	2.96116
2008-10-16	730.287	0.451517
2008-10-18	1316.51	0.813962
2008-10-19	7213.12	4.45968
2008-10-21	1376.68	0.851164
2008-10-22	1861.47	1.1509
2008-10-23	1461.48	0.903595
2008-10-27	1490.19	0.921343
2008-11-08	245.828	0.151989
2008-11-09	3982.97	2.46257
2008-11-10	116.585	0.0720812
2008-11-11	1168.8	0.722638
2008-11-14	1475.33	0.91216
2008-11-17	567.4	0.350808
2008-11-19	125.981	0.0778904
2008-12-03	655.707	0.405406
2008-12-04	253.374	0.156654
2008-12-05	113.856	0.0703939
2008-12-08	645.742	0.399245
2008-12-29	485.652	0.300266
2009-01-01	415.63	0.256973
2009-01-02	405.741	0.250859
2009-01-04	570.078	0.352464
2009-01-06	8.25871	0.00510614
2009-01-21	285.87	0.176746
2009-01-29	189.875	0.117395
2009-01-30	2094.06	1.2947
2009-01-31	28.1416	0.0173992
2009-02-14	969.11	0.599175
2009-02-16	114.34	0.0706932
2009-02-25	213.57	0.132044
2009-03-09	190.14	0.117558
2009-04-03	795.431	0.491794
2009-04-04	1832.28	1.13285
2009-04-11	1271.29	0.786007
2009-04-23	528.899	0.327004
2009-05-02	1449.12	0.895951
2009-05-04	4169.98	2.57819
2009-05-06	546.216	0.337711
2009-05-09	2519.1	1.55749
2009-05-10	2120.04	1.31077
2009-05-11	2190.73	1.35447
2009-05-17	1775.37	1.09767
2009-05-19	751.486	0.464624
2009-05-21	1277.08	0.789583
2009-05-23	3135.2	1.93841
2009-05-25	1889.53	1.16824
2009-05-27	4035.44	2.49501
2009-05-30	613.69	0.379428
2009-06-04	120.324	0.0743929
2009-06-05	2859.44	1.76791
2009-06-06	118.044	0.0729832
2009-06-08	1674.42	1.03525
2009-06-10	920.454	0.569092
2009-06-11	561.502	0.347162
2009-06-12	2653.78	1.64076
2009-06-13	2485.85	1.53693
2009-06-14	2340.47	1.44705
2009-06-15	604.112	0.373506
2009-06-17	2449.72	1.5146
2009-06-18	2640.34	1.63245
2009-06-19	25.0768	0.0155043
2009-06-20	960.047	0.593571
2009-06-22	920.681	0.569232
2009-06-28	5304.59	3.27968
2009-06-29	1901.43	1.1756
2009-07-01	3190.81	1.97279
2009-07-03	255.25	0.157815
2009-07-10	2458.66	1.52012
2009-07-13	1681.91	1.03988
2009-07-14	15158	9.37177
2009-07-21	2364.06	1.46164
2009-07-24	235.909	0.145856
2009-07-26	3562.62	2.20267
2009-07-31	2561.42	1.58366
2009-08-04	877.985	0.542834
2009-08-06	6117.8	3.78247
2009-08-09	1899.51	1.17442
2009-08-11	1.72026	0.00106359
2009-08-15	1462.29	0.904092
2009-08-16	1443.12	0.892245
2009-08-18	1496.91	0.925502
2009-08-20	1391.79	0.860509
2009-08-23	2476.54	1.53118
2009-08-25	4113.89	2.54351
2009-08-27	1919.37	1.18669
2009-08-29	1316.24	0.813795
2009-08-31	3729.04	2.30557
2009-09-01	3527.24	2.1808
2009-09-03	879.24	0.543611
2009-09-05	1747.47	1.08041
2009-09-10	2069.51	1.27952
2009-09-19	1040.11	0.64307
2009-09-21	285.475	0.176502
2009-09-24	3715.62	2.29727
2009-09-26	2341.19	1.4475
2009-09-30	926.751	0.572985
2009-10-03	1169.2	0.722882
2009-10-05	1794.02	1.1092
2009-10-09	3034.44	1.87611
2009-10-12	1388.12	0.858236
2009-10-14	2367.65	1.46386
2009-10-21	2624.9	1.62291
2009-10-26	4079.61	2.52231
2009-10-28	4126.67	2.55141
2009-11-04	630.273	0.389681
2009-11-08	2434.7	1.50531
2009-11-13	240.733	0.148839
2009-11-17	1302.35	0.80521
2009-11-20	1067.83	0.660211
2009-11-22	5050.14	3.12237
2009-11-26	1798.54	1.11199
2009-12-01	262.548	0.162326
2009-12-03	1283.9	0.793803
2009-12-06	5190.94	3.20942
2009-12-22	656.998	0.406204
2010-01-04	499.915	0.309084
2010-01-16	1477.66	0.9136
2010-01-20	1848.38	1.14281
2010-01-23	8540.22	5.28019
2010-02-01	726.938	0.449446
	3244.94

## Sheet: Volumes
date	Vin	Vout	dV
#	m3	m3	m3
2004-10-01	0	4.38621e+06	-4.38621e+06
2004-10-02	187517	4.76862e+06	-4.58111e+06
2004-10-03	278153	5.16933e+06	-4.89118e+06
2004-10-04	368790	5.43548e+06	-5.06669e+06
2004-10-05	459427	5.83794e+06	-5.37851e+06
2004-10-06	550064	6.0989e+06	-5.54883e+06
2004-10-07	640701	6.46788e+06	-5.82718e+06
2004-10-08	646800	6.78272e+06	-6.13592e+06
2004-10-09	649827	7.05426e+06	-6.40443e+06
2004-10-10	658075	7.35166e+06	-6.69359e+06
2004-10-11	666322	7.63024e+06	-6.96392e+06
2004-10-12	674569	7.63228e+06	-6.95772e+06
2004-10-13	682817	7.73145e+06	-7.04863e+06
2004-10-14	691064	8.05763e+06	-7.36657e+06
2004-10-15	766545	8.30571e+06	-7.53917e+06
2004-10-16	785199	8.58509e+06	-7.79989e+06
2004-10-17	803854	8.88314e+06	-8.07929e+06
2004-10-18	822508	9.1575e+06	-8.33499e+06
2004-10-19	1.03981e+06	9.43721e+06	-8.3974e+06
2004-10-20	1.2571e+06	9.71075e+06	-8.45365e+06
2004-10-21	1.44451e+06	9.94337e+06	-8.49887e+06
2004-10-22	1.63191e+06	1.03514e+07	-8.71946e+06
2004-10-23	1.72448e+06	1.06753e+07	-8.95078e+06
2004-10-24	1.81706e+06	1.10635e+07	-9.24644e+06
2004-10-25	1.92259e+06	1.14456e+07	-9.52299e+06
2004-10-26	1.97566e+06	1.18565e+07	-9.88081e+06
2004-10-27	2.02873e+06	1.20513e+07	-1.00225e+07
2004-10-28	2.09169e+06	1.24569e+07	-1.03652e+07
2004-10-29	2.17734e+06	1.28611e+07	-1.06838e+07
2004-10-30	2.26298e+06	1.33126e+07	-1.10496e+07
2004-10-31	2.46785e+06	1.35335e+07	-1.10656e+07
2004-11-01	2.67271e+06	1.3887e+07	-1.12143e+07
2004-11-02	2.87757e+06	1.41663e+07	-1.12887e+07
2004-11-03	3.08243e+06	1.41663e+07	-1.10838e+07
2004-11-04	3.28729e+06	1.46641e+07	-1.13768e+07
2004-11-05	3.49215e+06	1.50636e+07	-1.15714e+07
2004-11-06	3.51953e+06	1.55638e+07	-1.20443e+07
2004-11-07	3.54508e+06	1.58827e+07	-1.23376e+07
2004-11-08	3.57063e+06	1.6022e+07	-1.24514e+07
2004-11-09	3.59618e+06	1.64009e+07	-1.28048e+07
2004-11-10	3.62173e+06	1.69005e+07	-1.32787e+07
2004-11-11	3.68008e+06	1.74102e+07	-1.37301e+07
2004-11-12	3.73842e+06	1.77408e+07	-1.40024e+07
2004-11-13	3.79676e+06	1.77686e+07	-1.39718e+07
2004-11-14	3.85511e+06	1.81795e+07	-1.43244e+07
2004-11-15	3.91345e+06	1.86026e+07	-1.46892e+07
2004-11-16	3.92969e+06	1.89542e+07	-1.50245e+07
2004-11-17	3.94593e+06	1.93071e+07	-1.53612e+07
2004-11-18	3.96217e+06	1.97583e+07	-1.57961e+07
2004-11-19	3.97841e+06	2.0199e+07	-1.62206e+07
2004-11-20	3.99465e+06	2.0532e+07	-1.65374e+07
2004-11-21	4.01089e+06	2.08663e+07	-1.68554e+07
2004-11-22	4.02713e+06	2.12163e+07	-1.71892e+07
2004-11-23	4.04337e+06	2.15602e+07	-1.75169e+07
2004-11-24	4.05961e+06	2.18906e+07	-1.7831e+07
2004-11-25	4.07585e+06	2.20743e+07	-1.79984e+07
2004-11-26	4.09209e+06	2.23709e+07	-1.82788e+07
2004-11-27	4.10833e+06	2.26533e+07	-1.8545e+07
2004-11-28	4.12457e+06	2.28029e+07	-1.86783e+07
2004-11-29	4.14081e+06	2.31004e+07	-1.89596e+07
2004-11-30	4.15705e+06	2.31912e+07	-1.90341e+07
2004-12-01	4.17329e+06	2.34179e+07	-1.92446e+07
2004-12-02	4.18953e+06	2.36537e+07	-1.94642e+07
2004-12-03	4.20577e+06	2.3933e+07	-1.97273e+07
2004-12-04	4.22201e+06	2.3969e+07	-1.9747e+07
2004-12-05	4.23825e+06	2.41427e+07	-1.99044e+07
2004-12-06	4.27599e+06	2.44238e+07	-2.01478e+07
2004-12-07	4.48437e+06	2.444e+07	-1.99556e+07
2004-12-08	4.69275e+06	2.45171e+07	-1.98243e+07
2004-12-09	4.90114e+06	2.45269e+07	-1.96258e+07
2004-12-10	5.10952e+06	2.47307e+07	-1.96212e+07
2004-12-11	5.31791e+06	2.47307e+07	-1.94128e+07
2004-12-12	5.3682e+06	2.48389e+07	-1.94707e+07
2004-12-13	5.4185e+06	2.5022e+07	-1.96035e+07
2004-12-14	5.49602e+06	2.50328e+07	-1.95368e+07
2004-12-15	5.50822e+06	2.52895e+07	-1.97812e+07
2004-12-16	5.52042e+06	2.52895e+07	-1.9769e+07
2004-12-17	5.53262e+06	2.53827e+07	-1.98501e+07
2004-12-18	5.54045e+06	2.54757e+07	-1.99353e+07
2004-12-19	5.91566e+06	2.57549e+07	-1.98392e+07
2004-12-20	6.23685e+06	2.60758e+07	-1.98389e+07
2004-12-21	6.55803e+06	2.60896e+07	-1.95315e+07
2004-12-22	6.56755e+06	2.62508e+07	-1.96833e+07
2004-12-23	6.57707e+06	2.65525e+07	-1.99754e+07
2004-12-24	6.58659e+06	2.6858e+07	-2.02714e+07
2004-12-25	6.59611e+06	2.71247e+07	-2.05286e+07
2004-12-26	6.60563e+06	2.71247e+07	-2.05191e+07
2004-12-27	6.61514e+06	2.72941e+07	-2.0679e+07
2004-12-28	6.62466e+06	2.752e+07	-2.08953e+07
2004-12-29	6.6699e+06	2.78373e+07	-2.11674e+07
2004-12-30	6.91763e+06	2.7879e+07	-2.09614e+07
2004-12-31	7.16536e+06	2.78815e+07	-2.07161e+07
2005-01-01	7.21789e+06	2.81065e+07	-2.08886e+07
2005-01-02	7.27043e+06	2.82296e+07	-2.09591e+07
2005-01-03	7.32296e+06	2.85752e+07	-2.12522e+07
2005-01-04	7.37549e+06	2.88155e+07	-2.144e+07
2005-01-05	7.60085e+06	2.91893e+07	-2.15884e+07
2005-01-06	7.64317e+06	2.95546e+07	-2.19114e+07
2005-01-07	7.68548e+06	2.99494e+07	-2.22639e+07
2005-01-08	7.71148e+06	3.03426e+07	-2.26311e+07
2005-01-09	8.43996e+06	3.07789e+07	-2.23389e+07
2005-01-10	8.58732e+06	3.1226e+07	-2.26387e+07
2005-01-11	8.69763e+06	3.16868e+07	-2.29891e+07
2005-01-12	9.09569e+06	3.20678e+07	-2.29721e+07
2005-01-13	9.35597e+06	3.22603e+07	-2.29043e+07
2005-01-14	9.61625e+06	3.24321e+07	-2.28158e+07
2005-01-15	9.87653e+06	3.27119e+07	-2.28354e+07
2005-01-16	1.01368e+07	3.29772e+07	-2.28404e+07
2005-01-17	1.02411e+07	3.34125e+07	-2.31714e+07
2005-01-18	1.03454e+07	3.38395e+07	-2.34941e+07
2005-01-19	1.04092e+07	3.42106e+07	-2.38014e+07
2005-01-20	1.04729e+07	3.46929e+07	-2.422e+07
2005-01-21	1.05367e+07	3.51876e+07	-2.46509e+07
2005-01-22	1.06005e+07	3.55693e+07	-2.49689e+07
2005-01-23	1.06642e+07	3.59592e+07	-2.52949e+07
2005-01-24	1.07662e+07	3.62744e+07	-2.55082e+07
2005-01-25	1.08682e+07	3.65708e+07	-2.57025e+07
2005-01-26	1.15054e+07	3.66437e+07	-2.51383e+07
2005-01-27	1.21426e+07	3.71088e+07	-2.49662e+07
2005-01-28	1.24436e+07	3.73336e+07	-2.489e+07
2005-01-29	1.27446e+07	3.7628e+07	-2.48834e+07
2005-01-30	1.30456e+07	3.81082e+07	-2.50626e+07
2005-01-31	1.38879e+07	3.8514e+07	-2.46262e+07
2005-02-01	1.47302e+07	3.90575e+07	-2.43273e+07
2005-02-02	1.49999e+07	3.90736e+07	-2.40736e+07
2005-02-03	1.52697e+07	3.94345e+07	-2.41648e+07
2005-02-04	1.55394e+07	3.98433e+07	-2.43039e+07
2005-02-05	1.58411e+07	4.02823e+07	-2.44412e+07
2005-02-06	1.5909e+07	4.10595e+07	-2.51504e+07
2005-02-07	1.60197e+07	4.10619e+07	-2.50422e+07
2005-02-08	1.68858e+07	4.10619e+07	-2.4176e+07
2005-02-09	1.76771e+07	4.10619e+07	-2.33848e+07
2005-02-10	1.84683e+07	4.15341e+07	-2.30658e+07
2005-02-11	1.92595e+07	4.23269e+07	-2.30674e+07
2005-02-12	1.92734e+07	4.29053e+07	-2.36319e+07
2005-02-13	1.92873e+07	4.34704e+07	-2.41831e+07
2005-02-14	1.99034e+07	4.36904e+07	-2.3787e+07
2005-02-15	2.05194e+07	4.43593e+07	-2.38398e+07
2005-02-16	2.11355e+07	4.44309e+07	-2.32954e+07
2005-02-17	2.17515e+07	4.4652e+07	-2.29005e+07
2005-02-18	2.23676e+07	4.50845e+07	-2.27169e+07
2005-02-19	2.24667e+07	4.51995e+07	-2.27328e+07
2005-02-20	2.25659e+07	4.57211e+07	-2.31552e+07
2005-02-21	2.2665e+07	4.60524e+07	-2.33874e+07
2005-02-22	2.2803e+07	4.65982e+07	-2.37952e+07
2005-02-23	2.29409e+07	4.72839e+07	-2.4343e+07
2005-02-24	2.30927e+07	4.77874e+07	-2.46947e+07
2005-02-25	2.31014e+07	4.79496e+07	-2.48483e+07
2005-02-26	2.311e+07	4.82585e+07	-2.51485e+07
2005-02-27	2.31187e+07	4.84027e+07	-2.5284e+07
2005-02-28	2.31273e+07	4.86119e+07	-2.54846e+07
2005-03-01	2.33293e+07	4.86119e+07	-2.52826e+07
2005-03-02	2.35312e+07	4.90989e+07	-2.55677e+07
2005-03-03	2.35488e+07	4.94586e+07	-2.59098e+07
2005-03-04	2.35664e+07	4.95244e+07	-2.59579e+07
2005-03-05	2.35841e+07	4.96649e+07	-2.60809e+07
2005-03-06	2.38744e+07	5.00674e+07	-2.6193e+07
2005-03-07	2.41647e+07	5.01067e+07	-2.5942e+07
2005-03-08	2.41892e+07	5.0123e+07	-2.59338e+07
2005-03-09	2.42136e+07	5.01392e+07	-2.59256e+07
2005-03-10	2.42381e+07	5.01612e+07	-2.59231e+07
2005-03-11	2.43871e+07	5.01718e+07	-2.57846e+07
2005-03-12	2.45361e+07	5.01892e+07	-2.56531e+07
2005-03-13	2.48843e+07	5.01995e+07	-2.53152e+07
2005-03-14	2.54573e+07	5.02107e+07	-2.47534e+07
2005-03-15	2.60302e+07	5.02266e+07	-2.41964e+07
2005-03-16	2.61273e+07	5.02398e+07	-2.41125e+07
2005-03-17	2.62243e+07	5.0256e+07	-2.40317e+07
2005-03-18	2.63214e+07	5.02651e+07	-2.39437e+07
2005-03-19	2.64327e+07	5.02809e+07	-2.38482e+07
2005-03-20	2.6544e+07	5.02882e+07	-2.37442e+07
2005-03-21	2.66408e+07	5.03021e+07	-2.36613e+07
2005-03-22	2.69671e+07	5.03128e+07	-2.33457e+07
2005-03-23	2.72934e+07	5.03258e+07	-2.30323e+07
2005-03-24	2.76197e+07	5.03306e+07	-2.27109e+07
2005-03-25	2.7946e+07	5.03318e+07	-2.23858e+07
2005-03-26	2.82724e+07	5.03424e+07	-2.207e+07
2005-03-27	2.85987e+07	5.03475e+07	-2.17488e+07
2005-03-28	2.8925e+07	5.03587e+07	-2.14337e+07
2005-03-29	2.92513e+07	5.03587e+07	-2.11074e+07
2005-03-30	2.95363e+07	5.03627e+07	-2.08264e+07
2005-03-31	2.98213e+07	5.03724e+07	-2.05511e+07
2005-04-01	3.01063e+07	5.03724e+07	-2.02661e+07
2005-04-02	3.03913e+07	5.03733e+07	-1.9982e+07
2005-04-03	3.08094e+07	5.03733e+07	-1.95638e+07
2005-04-04	3.12276e+07	5.03733e+07	-1.91457e+07
2005-04-05	3.12395e+07	5.03733e+07	-1.91338e+07
2005-04-06	3.12514e+07	5.03746e+07	-1.91232e+07
2005-04-07	3.12633e+07	5.03751e+07	-1.91118e+07
2005-04-08	3.12752e+07	5.03831e+07	-1.91079e+07
2005-04-09	3.12871e+07	5.03865e+07	-1.90994e+07
2005-04-10	3.1299e+07	5.03914e+07	-1.90924e+07
2005-04-11	3.13109e+07	5.03946e+07	-1.90836e+07
2005-04-12	3.13228e+07	5.03976e+07	-1.90747e+07
2005-04-13	3.13291e+07	5.03993e+07	-1.90702e+07
2005-04-14	3.13354e+07	5.04012e+07	-1.90658e+07
2005-04-15	3.13727e+07	5.04069e+07	-1.90342e+07
2005-04-16	3.143e+07	5.04069e+07	-1.89769e+07
2005-04-17	3.14872e+07	5.04132e+07	-1.8926e+07
2005-04-18	3.15445e+07	5.04194e+07	-1.88749e+07
2005-04-19	3.16018e+07	5.04202e+07	-1.88184e+07
2005-04-20	3.16139e+07	5.04233e+07	-1.88094e+07
2005-04-21	3.1626e+07	5.0427e+07	-1.8801e+07
2005-04-22	3.16381e+07	5.0434e+07	-1.87958e+07
2005-04-23	3.16446e+07	5.04381e+07	-1.87935e+07
2005-04-24	3.16552e+07	5.04442e+07	-1.8789e+07
2005-04-25	3.16658e+07	5.04457e+07	-1.87799e+07
2005-04-26	3.16763e+07	5.04459e+07	-1.87696e+07
2005-04-27	3.17234e+07	5.0454e+07	-1.87306e+07
2005-04-28	3.17705e+07	5.04605e+07	-1.869e+07
2005-04-29	3.18175e+07	5.0468e+07	-1.86505e+07
2005-04-30	3.2028e+07	5.04702e+07	-1.84422e+07
2005-05-01	3.22384e+07	5.04769e+07	-1.82385e+07
2005-05-02	3.24489e+07	5.04838e+07	-1.80349e+07
2005-05-03	3.24867e+07	5.04906e+07	-1.80039e+07
2005-05-04	3.25246e+07	5.04986e+07	-1.7974e+07
2005-05-05	3.25624e+07	5.04986e+07	-1.79361e+07
2005-05-06	3.26003e+07	5.04986e+07	-1.78983e+07
2005-05-07	3.27208e+07	5.05016e+07	-1.77808e+07
2005-05-08	3.28414e+07	5.05074e+07	-1.7666e+07
2005-05-09	3.2962e+07	5.0512e+07	-1.755e+07
2005-05-10	3.30826e+07	5.0519e+07	-1.74364e+07
2005-05-11	3.30849e+07	5.05252e+07	-1.74403e+07
2005-05-12	3.30872e+07	5.05267e+07	-1.74395e+07
2005-05-13	3.30895e+07	5.05296e+07	-1.74401e+07
2005-05-14	3.30917e+07	5.05297e+07	-1.7438e+07
2005-05-15	3.3094e+07	5.05336e+07	-1.74396e+07
2005-05-16	3.30963e+07	5.05364e+07	-1.744e+07
2005-05-17	3.31912e+07	5.05418e+07	-1.73506e+07
2005-05-18	3.32181e+07	5.05418e+07	-1.73237e+07
2005-05-19	3.3245e+07	5.05486e+07	-1.73036e+07
2005-05-20	3.33266e+07	5.05543e+07	-1.72277e+07
2005-05-21	3.34082e+07	5.05566e+07	-1.71485e+07
2005-05-22	3.34898e+07	5.05634e+07	-1.70736e+07
2005-05-23	3.35714e+07	5.05661e+07	-1.69946e+07
2005-05-24	3.3653e+07	5.05721e+07	-1.69191e+07
2005-05-25	3.36723e+07	5.05736e+07	-1.69013e+07
2005-05-26	3.36915e+07	5.05763e+07	-1.68848e+07
2005-05-27	3.3726e+07	5.05805e+07	-1.68545e+07
2005-05-28	3.37605e+07	5.05838e+07	-1.68233e+07
2005-05-29	3.37925e+07	5.05899e+07	-1.67974e+07
2005-05-30	3.38245e+07	5.05919e+07	-1.67674e+07
2005-05-31	3.38564e+07	5.0596e+07	-1.67395e+07
2005-06-01	3.38884e+07	5.05969e+07	-1.67085e+07
2005-06-02	3.39204e+07	5.06011e+07	-1.66807e+07
2005-06-03	3.39524e+07	5.06027e+07	-1.66504e+07
2005-06-04	3.39843e+07	5.06071e+07	-1.66227e+07
2005-06-05	3.41249e+07	5.06131e+07	-1.64883e+07
2005-06-06	3.41375e+07	5.06154e+07	-1.64779e+07
2005-06-07	3.41501e+07	5.06212e+07	-1.64711e+07
2005-06-08	3.41647e+07	5.0622e+07	-1.64573e+07
2005-06-09	3.42396e+07	5.06226e+07	-1.6383e+07
2005-06-10	3.42562e+07	5.06226e+07	-1.63664e+07
2005-06-11	3.42728e+07	5.06257e+07	-1.63529e+07
2005-06-12	3.42797e+07	5.06279e+07	-1.63482e+07
2005-06-13	3.42867e+07	5.06304e+07	-1.63438e+07
2005-06-14	3.4395e+07	5.06356e+07	-1.62406e+07
2005-06-15	3.44249e+07	5.06357e+07	-1.62109e+07
2005-06-16	3.44547e+07	5.06385e+07	-1.61838e+07
2005-06-17	3.44846e+07	5.0642e+07	-1.61574e+07
2005-06-18	3.45145e+07	5.06425e+07	-1.6128e+07
2005-06-19	3.45444e+07	5.06472e+07	-1.61028e+07
2005-06-20	3.45767e+07	5.06505e+07	-1.60738e+07
2005-06-21	3.46091e+07	5.06532e+07	-1.6044e+07
2005-06-22	3.46415e+07	5.06551e+07	-1.60135e+07
2005-06-23	3.47784e+07	5.06595e+07	-1.58811e+07
2005-06-24	3.49152e+07	5.06613e+07	-1.57461e+07
2005-06-25	3.49178e+07	5.06664e+07	-1.57486e+07
2005-06-26	3.49203e+07	5.0669e+07	-1.57486e+07
2005-06-27	3.49259e+07	5.06737e+07	-1.57479e+07
2005-06-28	3.49314e+07	5.06789e+07	-1.57475e+07
2005-06-29	3.49369e+07	5.0682e+07	-1.57451e+07
2005-06-30	3.4959e+07	5.06858e+07	-1.57268e+07
2005-07-01	3.49811e+07	5.06887e+07	-1.57076e+07
2005-07-02	3.50076e+07	5.06931e+07	-1.56855e+07
2005-07-03	3.50857e+07	5.06963e+07	-1.56106e+07
2005-07-04	3.51637e+07	5.07017e+07	-1.55381e+07
2005-07-05	3.52417e+07	5.07057e+07	-1.54641e+07
2005-07-06	3.53197e+07	5.0709e+07	-1.53893e+07
2005-07-07	3.53359e+07	5.07127e+07	-1.53768e+07
2005-07-08	3.53521e+07	5.07134e+07	-1.53613e+07
2005-07-09	3.53683e+07	5.07177e+07	-1.53494e+07
2005-07-10	3.53845e+07	5.0719e+07	-1.53345e+07
2005-07-11	3.54008e+07	5.07227e+07	-1.5322e+07
2005-07-12	3.5417e+07	5.07244e+07	-1.53074e+07
2005-07-13	3.54275e+07	5.07286e+07	-1.5301e+07
2005-07-14	3.54407e+07	5.07303e+07	-1.52895e+07
2005-07-15	3.5454e+07	5.07315e+07	-1.52775e+07
2005-07-16	3.54672e+07	5.07353e+07	-1.52681e+07
2005-07-17	3.54804e+07	5.0737e+07	-1.52566e+07
2005-07-18	3.54937e+07	5.07414e+07	-1.52477e+07
2005-07-19	3.55069e+07	5.07415e+07	-1.52346e+07
2005-07-20	3.55201e+07	5.07487e+07	-1.52285e+07
2005-07-21	3.55344e+07	5.0752e+07	-1.52176e+07
2005-07-22	3.55487e+07	5.07547e+07	-1.52061e+07
2005-07-23	3.55489e+07	5.07596e+07	-1.52107e+07
2005-07-24	3.55595e+07	5.07605e+07	-1.5201e+07
2005-07-25	3.55768e+07	5.07652e+07	-1.51884e+07
2005-07-26	3.55942e+07	5.07653e+07	-1.51711e+07
2005-07-27	3.56116e+07	5.07687e+07	-1.51572e+07
2005-07-28	3.56289e+07	5.07719e+07	-1.5143e+07
2005-07-29	3.56463e+07	5.07737e+07	-1.51274e+07
2005-07-30	3.56636e+07	5.07774e+07	-1.51137e+07
2005-07-31	3.5681e+07	5.07802e+07	-1.50992e+07
2005-08-01	3.56983e+07	5.07834e+07	-1.50851e+07
2005-08-02	3.57157e+07	5.08119e+07	-1.50962e+07
2005-08-03	3.57331e+07	5.08119e+07	-1.50788e+07
2005-08-04	3.57504e+07	5.08168e+07	-1.50663e+07
2005-08-05	3.57678e+07	5.08209e+07	-1.50531e+07
2005-08-06	3.5785e+07	5.0823e+07	-1.5038e+07
2005-08-07	3.58022e+07	5.08257e+07	-1.50236e+07
2005-08-08	3.58291e+07	5.08293e+07	-1.50002e+07
2005-08-09	3.58318e+07	5.08305e+07	-1.49988e+07
2005-08-10	3.58345e+07	5.08335e+07	-1.4999e+07
2005-08-11	3.58372e+07	5.0834e+07	-1.49968e+07
2005-08-12	3.58399e+07	5.08382e+07	-1.49983e+07
2005-08-13	3.58517e+07	5.08478e+07	-1.49961e+07
2005-08-14	3.58634e+07	5.08506e+07	-1.49872e+07
2005-08-15	3.58752e+07	5.08547e+07	-1.49795e+07
2005-08-16	3.5896e+07	5.08567e+07	-1.49608e+07
2005-08-17	3.59167e+07	5.08606e+07	-1.49439e+07
2005-08-18	3.59357e+07	5.08636e+07	-1.49279e+07
2005-08-19	3.59547e+07	5.08671e+07	-1.49124e+07
2005-08-20	3.59737e+07	5.08671e+07	-1.48934e+07
2005-08-21	3.59927e+07	5.08688e+07	-1.48762e+07
2005-08-22	3.60116e+07	5.08688e+07	-1.48572e+07
2005-08-23	3.60306e+07	5.08709e+07	-1.48403e+07
2005-08-24	3.60496e+07	5.08716e+07	-1.48219e+07
2005-08-25	3.60704e+07	5.08732e+07	-1.48028e+07
2005-08-26	3.60912e+07	5.08765e+07	-1.47853e+07
2005-08-27	3.6151e+07	5.0877e+07	-1.4726e+07
2005-08-28	3.62077e+07	5.08798e+07	-1.46721e+07
2005-08-29	3.62371e+07	5.08798e+07	-1.46427e+07
2005-08-30	3.62665e+07	5.08833e+07	-1.46168e+07
2005-08-31	3.62958e+07	5.08872e+07	-1.45914e+07
2005-09-01	3.63252e+07	5.08878e+07	-1.45626e+07
2005-09-02	3.63545e+07	5.08906e+07	-1.45361e+07
2005-09-03	3.63839e+07	5.08931e+07	-1.45092e+07
2005-09-04	3.63863e+07	5.08955e+07	-1.45092e+07
2005-09-05	3.64007e+07	5.0896e+07	-1.44953e+07
2005-09-06	3.64151e+07	5.0896e+07	-1.44809e+07
2005-09-07	3.64296e+07	5.0896e+07	-1.44664e+07
2005-09-08	3.6444e+07	5.08963e+07	-1.44523e+07
2005-09-09	3.64708e+07	5.08963e+07	-1.44255e+07
2005-09-10	3.64976e+07	5.08978e+07	-1.44001e+07
2005-09-11	3.65244e+07	5.09001e+07	-1.43756e+07
2005-09-12	3.65512e+07	5.09138e+07	-1.43625e+07
2005-09-13	3.65781e+07	5.09155e+07	-1.43375e+07
2005-09-14	3.66049e+07	5.09155e+07	-1.43106e+07
2005-09-15	3.66317e+07	5.09162e+07	-1.42846e+07
2005-09-16	3.66585e+07	5.09178e+07	-1.42593e+07
2005-09-17	3.66652e+07	5.09184e+07	-1.42532e+07
2005-09-18	3.6731e+07	5.09184e+07	-1.41873e+07
2005-09-19	3.67969e+07	5.09184e+07	-1.41215e+07
2005-09-20	3.68001e+07	5.0919e+07	-1.41189e+07
2005-09-21	3.68033e+07	5.0919e+07	-1.41156e+07
2005-09-22	3.68066e+07	5.09216e+07	-1.4115e+07
2005-09-23	3.68339e+07	5.09232e+07	-1.40892e+07
2005-09-24	3.68613e+07	5.09233e+07	-1.4062e+07
2005-09-25	3.69344e+07	5.09233e+07	-1.39889e+07
2005-09-26	3.69645e+07	5.09251e+07	-1.39606e+07
2005-09-27	3.69946e+07	5.09275e+07	-1.39329e+07
2005-09-28	3.70565e+07	5.09292e+07	-1.38727e+07
2005-09-29	3.71183e+07	5.09315e+07	-1.38132e+07
2005-09-30	3.72167e+07	5.09315e+07	-1.37149e+07
2005-10-01	3.7315e+07	5.09324e+07	-1.36174e+07
2005-10-02	3.74133e+07	5.09351e+07	-1.35218e+07
2005-10-03	3.75116e+07	5.09363e+07	-1.34247e+07
2005-10-04	3.76099e+07	5.09363e+07	-1.33264e+07
2005-10-05	3.77082e+07	5.09382e+07	-1.32299e+07
2005-10-06	3.78065e+07	5.09393e+07	-1.31328e+07
2005-10-07	3.78498e+07	5.09413e+07	-1.30915e+07
2005-10-08	3.7893e+07	5.09429e+07	-1.30498e+07
2005-10-09	3.79363e+07	5.09429e+07	-1.30066e+07
2005-10-10	3.79795e+07	5.09429e+07	-1.29633e+07
2005-10-11	3.80228e+07	5.09443e+07	-1.29215e+07
2005-10-12	3.81095e+07	5.09443e+07	-1.28348e+07
2005-10-13	3.81362e+07	5.09449e+07	-1.28087e+07
2005-10-14	3.81897e+07	5.09453e+07	-1.27556e+07
2005-10-15	3.82433e+07	5.09453e+07	-1.27021e+07
2005-10-16	3.82477e+07	5.09457e+07	-1.2698e+07
2005-10-17	3.82521e+07	5.09466e+07	-1.26945e+07
2005-10-18	3.82565e+07	5.09466e+07	-1.26901e+07
2005-10-19	3.82609e+07	5.09486e+07	-1.26877e+07
2005-10-20	3.83151e+07	5.09497e+07	-1.26345e+07
2005-10-21	3.83402e+07	5.09501e+07	-1.261e+07
2005-10-22	3.83652e+07	5.09501e+07	-1.2585e+07
2005-10-23	3.83902e+07	5.09509e+07	-1.25607e+07
2005-10-24	3.84692e+07	5.09532e+07	-1.2484e+07
2005-10-25	3.86695e+07	5.09547e+07	-1.22852e+07
2005-10-26	3.90421e+07	5.09555e+07	-1.19134e+07
2005-10-27	3.94147e+07	5.09575e+07	-1.15429e+07
2005-10-28	3.97851e+07	5.09584e+07	-1.11733e+07
2005-10-29	4.01555e+07	5.09604e+07	-1.0805e+07
2005-10-30	4.03288e+07	5.09626e+07	-1.06338e+07
2005-10-31	4.05022e+07	5.09646e+07	-1.04624e+07
2005-11-01	4.06756e+07	5.09658e+07	-1.02902e+07
2005-11-02	4.0849e+07	5.09669e+07	-1.01179e+07
2005-11-03	4.08766e+07	5.09684e+07	-1.00917e+07
2005-11-04	4.09043e+07	5.09686e+07	-1.00643e+07
2005-11-05	4.09117e+07	5.0971e+07	-1.00593e+07
2005-11-06	4.0919e+07	5.0972e+07	-1.00529e+07
2005-11-07	4.10508e+07	5.0972e+07	-9.92122e+06
2005-11-08	4.11077e+07	5.09723e+07	-9.86452e+06
2005-11-09	4.11647e+07	5.09729e+07	-9.80816e+06
2005-11-10	4.1266e+07	5.09729e+07	-9.70688e+06
2005-11-11	4.13246e+07	5.0974e+07	-9.6494e+06
2005-11-12	4.13429e+07	5.09744e+07	-9.63152e+06
2005-11-13	4.13613e+07	5.09752e+07	-9.61392e+06
2005-11-14	4.13796e+07	5.09764e+07	-9.59674e+06
2005-11-15	4.13962e+07	5.09767e+07	-9.58058e+06
2005-11-16	4.14127e+07	5.09771e+07	-9.56442e+06
2005-11-17	4.14293e+07	5.09771e+07	-9.54787e+06
2005-11-18	4.14458e+07	5.09774e+07	-9.53163e+06
2005-11-19	4.14891e+07	5.09774e+07	-9.4883e+06
2005-11-20	4.14937e+07	5.09782e+07	-9.48448e+06
2005-11-21	4.15072e+07	5.09799e+07	-9.47262e+06
2005-11-22	4.15207e+07	5.09809e+07	-9.46015e+06
2005-11-23	4.15342e+07	5.09809e+07	-9.44665e+06
2005-11-24	4.15655e+07	5.09818e+07	-9.41627e+06
2005-11-25	4.15969e+07	5.09829e+07	-9.38606e+06
2005-11-26	4.16282e+07	5.09829e+07	-9.35474e+06
2005-11-27	4.16595e+07	5.09832e+07	-9.32372e+06
2005-11-28	4.1668e+07	5.09832e+07	-9.3152e+06
2005-11-29	4.16765e+07	5.09839e+07	-9.3074e+06
2005-11-30	4.18607e+07	5.09839e+07	-9.12327e+06
2005-12-01	4.20448e+07	5.09839e+07	-8.93914e+06
2005-12-02	4.22289e+07	5.09839e+07	-8.75502e+06
2005-12-03	4.22822e+07	5.09843e+07	-8.70215e+06
2005-12-04	4.23377e+07	5.09847e+07	-8.64705e+06
2005-12-05	4.23932e+07	5.09847e+07	-8.59155e+06
2005-12-06	4.24487e+07	5.09859e+07	-8.53721e+06
2005-12-07	4.27747e+07	5.09859e+07	-8.21119e+06
2005-12-08	4.31007e+07	5.09869e+07	-7.88617e+06
2005-12-09	4.34267e+07	5.09874e+07	-7.5607e+06
2005-12-10	4.3598e+07	5.09874e+07	-7.38941e+06
2005-12-11	4.37693e+07	5.09874e+07	-7.21812e+06
2005-12-12	4.39406e+07	5.09874e+07	-7.04683e+06
2005-12-13	4.4419e+07	5.09874e+07	-6.56844e+06
2005-12-14	4.48974e+07	5.09874e+07	-6.09005e+06
2005-12-15	4.48977e+07	5.09874e+07	-6.0897e+06
2005-12-16	4.48981e+07	5.09874e+07	-6.08934e+06
2005-12-17	4.52637e+07	5.09874e+07	-5.7237e+06
2005-12-18	4.64897e+07	5.09874e+07	-4.49772e+06
2005-12-19	4.77157e+07	5.09874e+07	-3.27174e+06
2005-12-20	4.79725e+07	5.09876e+07	-3.01508e+06
2005-12-21	4.82294e+07	5.09876e+07	-2.75824e+06
2005-12-22	4.82657e+07	5.09881e+07	-2.72236e+06
2005-12-23	4.83021e+07	5.09885e+07	-2.68643e+06
2005-12-24	4.83384e+07	5.09888e+07	-2.65036e+06
2005-12-25	4.83748e+07	5.09896e+07	-2.61478e+06
2005-12-26	4.84111e+07	5.09896e+07	-2.57843e+06
2005-12-27	4.84475e+07	5.09896e+07	-2.54207e+06
2005-12-28	4.86605e+07	5.09902e+07	-2.32966e+06
2005-12-29	4.88736e+07	5.09904e+07	-2.11681e+06
2005-12-30	4.8949e+07	5.09904e+07	-2.04137e+06
2005-12-31	4.90245e+07	5.09908e+07	-1.96631e+06
2006-01-01	4.90999e+07	5.09908e+07	-1.89087e+06
2006-01-02	4.96986e+07	5.09908e+07	-1.2922e+06
2006-01-03	5.01868e+07	5.09913e+07	-804447
2006-01-04	5.12096e+07	5.09923e+07	217286
2006-01-05	5.22323e+07	5.09927e+07	1.2396e+06
2006-01-06	5.3255e+07	5.09939e+07	2.26112e+06
2006-01-07	5.3364e+07	5.09943e+07	2.36978e+06
2006-01-08	5.3902e+07	5.09943e+07	2.90776e+06
2006-01-09	5.444e+07	5.09943e+07	3.44573e+06
2006-01-10	5.49257e+07	5.09943e+07	3.93146e+06
2006-01-11	5.54114e+07	5.09943e+07	4.41718e+06
2006-01-12	5.66006e+07	5.09952e+07	5.60537e+06
2006-01-13	5.77898e+07	5.09966e+07	6.79318e+06
2006-01-14	5.8352e+07	5.09969e+07	7.35514e+06
2006-01-15	5.89142e+07	5.09969e+07	7.91735e+06
2006-01-16	5.92531e+07	5.09971e+07	8.25606e+06
2006-01-17	5.9534e+07	5.09971e+07	8.53695e+06
2006-01-18	5.98149e+07	5.09977e+07	8.81724e+06
2006-01-19	6.06567e+07	5.09983e+07	9.6585e+06
2006-01-20	6.14986e+07	5.09987e+07	1.04999e+07
2006-01-21	6.16894e+07	5.09989e+07	1.06905e+07
2006-01-22	6.18801e+07	5.09989e+07	1.08813e+07
2006-01-23	6.24125e+07	5.09989e+07	1.14136e+07
2006-01-24	6.30811e+07	5.09989e+07	1.20823e+07
2006-01-25	6.34058e+07	5.09989e+07	1.24069e+07
2006-01-26	6.37304e+07	5.09995e+07	1.27309e+07
2006-01-27	6.4055e+07	5.09995e+07	1.30555e+07
2006-01-28	6.43797e+07	5.09998e+07	1.33799e+07
2006-01-29	6.47043e+07	5.09998e+07	1.37045e+07
2006-01-30	6.48041e+07	5.09998e+07	1.38043e+07
2006-01-31	6.49038e+07	5.09998e+07	1.3904e+07
2006-02-01	6.50036e+07	5.09999e+07	1.40037e+07
2006-02-02	6.51034e+07	5.10004e+07	1.4103e+07
2006-02-03	6.52261e+07	5.10006e+07	1.42255e+07
2006-02-04	6.53489e+07	5.10007e+07	1.43481e+07
2006-02-05	6.53957e+07	5.10007e+07	1.4395e+07
2006-02-06	6.54426e+07	5.10007e+07	1.44419e+07
2006-02-07	6.54895e+07	5.10007e+07	1.44888e+07
2006-02-08	6.55364e+07	5.10012e+07	1.45352e+07
2006-02-09	6.55602e+07	5.10012e+07	1.4559e+07
2006-02-10	6.5584e+07	5.10012e+07	1.45828e+07
2006-02-11	6.56079e+07	5.10012e+07	1.46066e+07
2006-02-12	6.56756e+07	5.10012e+07	1.46744e+07
2006-02-13	6.57434e+07	5.10012e+07	1.47422e+07
2006-02-14	6.57441e+07	5.10012e+07	1.47429e+07
2006-02-15	6.57448e+07	5.10014e+07	1.47433e+07
2006-02-16	6.58359e+07	5.10014e+07	1.48344e+07
2006-02-17	6.59204e+07	5.10014e+07	1.4919e+07
2006-02-18	6.59487e+07	5.10014e+07	1.49473e+07
2006-02-19	6.62434e+07	5.10019e+07	1.52416e+07
2006-02-20	6.62841e+07	5.10024e+07	1.52817e+07
2006-02-21	6.63247e+07	5.10031e+07	1.53216e+07
2006-02-22	6.63653e+07	5.10031e+07	1.53622e+07
2006-02-23	6.6406e+07	5.10031e+07	1.54029e+07
2006-02-24	6.64466e+07	5.10037e+07	1.54429e+07
2006-02-25	6.6698e+07	5.10037e+07	1.56943e+07
2006-02-26	6.67686e+07	5.10037e+07	1.5765e+07
2006-02-27	6.68393e+07	5.10037e+07	1.58356e+07
2006-02-28	6.691e+07	5.10037e+07	1.59063e+07
2006-03-01	6.69806e+07	5.10037e+07	1.5977e+07
2006-03-02	6.70513e+07	5.10037e+07	1.60476e+07
2006-03-03	6.7122e+07	5.10039e+07	1.6118e+07
2006-03-04	6.74366e+07	5.10039e+07	1.64326e+07
2006-03-05	6.77512e+07	5.10044e+07	1.67467e+07
2006-03-06	6.80658e+07	5.10044e+07	1.70613e+07
2006-03-07	6.82236e+07	5.10044e+07	1.72191e+07
2006-03-08	6.83813e+07	5.10044e+07	1.73769e+07
2006-03-09	6.84335e+07	5.10046e+07	1.74289e+07
2006-03-10	6.84856e+07	5.10048e+07	1.74809e+07
2006-03-11	6.85377e+07	5.10048e+07	1.7533e+07
2006-03-12	6.85899e+07	5.10048e+07	1.75851e+07
2006-03-13	6.8642e+07	5.10048e+07	1.76373e+07
2006-03-14	6.86941e+07	5.10051e+07	1.7689e+07
2006-03-15	6.87198e+07	5.10051e+07	1.77146e+07
2006-03-16	6.87454e+07	5.10054e+07	1.774e+07
2006-03-17	6.8771e+07	5.10056e+07	1.77654e+07
2006-03-18	6.87966e+07	5.10056e+07	1.7791e+07
2006-03-19	6.88222e+07	5.10059e+07	1.78163e+07
2006-03-20	6.88478e+07	5.10063e+07	1.78415e+07
2006-03-21	6.89033e+07	5.10065e+07	1.78969e+07
2006-03-22	6.89588e+07	5.10065e+07	1.79524e+07
2006-03-23	6.90143e+07	5.10065e+07	1.80079e+07
2006-03-24	6.90699e+07	5.10065e+07	1.80634e+07
2006-03-25	6.90757e+07	5.10065e+07	1.80692e+07
2006-03-26	6.90814e+07	5.10068e+07	1.80747e+07
2006-03-27	6.91263e+07	5.10068e+07	1.81196e+07
2006-03-28	6.91349e+07	5.10071e+07	1.81278e+07
2006-03-29	6.91435e+07	5.10072e+07	1.81363e+07
2006-03-30	6.91521e+07	5.10074e+07	1.81447e+07
2006-03-31	6.91607e+07	5.10074e+07	1.81533e+07
2006-04-01	6.91792e+07	5.10077e+07	1.81714e+07
2006-04-02	6.91977e+07	5.10085e+07	1.81892e+07
2006-04-03	6.92161e+07	5.10086e+07	1.82075e+07
2006-04-04	6.92346e+07	5.10089e+07	1.82257e+07
2006-04-05	6.9253e+07	5.10095e+07	1.82435e+07
2006-04-06	6.92715e+07	5.10097e+07	1.82618e+07
2006-04-07	6.92899e+07	5.10104e+07	1.82796e+07
2006-04-08	6.9333e+07	5.10105e+07	1.83225e+07
2006-04-09	6.9376e+07	5.10116e+07	1.83645e+07
2006-04-10	6.93967e+07	5.10116e+07	1.83852e+07
2006-04-11	6.94174e+07	5.10116e+07	1.84059e+07
2006-04-12	6.94381e+07	5.10116e+07	1.84266e+07
2006-04-13	6.94588e+07	5.10116e+07	1.84472e+07
2006-04-14	6.94795e+07	5.10116e+07	1.84679e+07
2006-04-15	6.95002e+07	5.10119e+07	1.84882e+07
2006-04-16	6.95181e+07	5.10125e+07	1.85056e+07
2006-04-17	6.9536e+07	5.10125e+07	1.85235e+07
2006-04-18	6.95539e+07	5.10125e+07	1.85414e+07
2006-04-19	6.95719e+07	5.10126e+07	1.85593e+07
2006-04-20	6.95898e+07	5.10128e+07	1.8577e+07
2006-04-21	6.9624e+07	5.10128e+07	1.86113e+07
2006-04-22	6.96694e+07	5.10138e+07	1.86556e+07
2006-04-23	6.96787e+07	5.10147e+07	1.8664e+07
2006-04-24	6.96881e+07	5.10147e+07	1.86734e+07
2006-04-25	6.96975e+07	5.10155e+07	1.8682e+07
2006-04-26	6.97069e+07	5.10155e+07	1.86914e+07
2006-04-27	6.97163e+07	5.10155e+07	1.87008e+07
2006-04-28	6.97843e+07	5.10155e+07	1.87687e+07
2006-04-29	6.98694e+07	5.10164e+07	1.88531e+07
2006-04-30	6.99546e+07	5.10164e+07	1.89383e+07
2006-05-01	7.00078e+07	5.10171e+07	1.89907e+07
2006-05-02	7.02978e+07	5.10176e+07	1.92802e+07
2006-05-03	7.03161e+07	5.10176e+07	1.92985e+07
2006-05-04	7.03345e+07	5.10178e+07	1.93166e+07
2006-05-05	7.03528e+07	5.10178e+07	1.9335e+07
2006-05-06	7.03775e+07	5.10182e+07	1.93594e+07
2006-05-07	7.04154e+07	5.10182e+07	1.93972e+07
2006-05-08	7.04532e+07	5.10188e+07	1.94344e+07
2006-05-09	7.04775e+07	5.10196e+07	1.94579e+07
2006-05-10	7.04856e+07	5.10198e+07	1.94658e+07
2006-05-11	7.04937e+07	5.10205e+07	1.94733e+07
2006-05-12	7.05019e+07	5.10211e+07	1.94808e+07
2006-05-13	7.051e+07	5.10214e+07	1.94887e+07
2006-05-14	7.05846e+07	5.10214e+07	1.95633e+07
2006-05-15	7.05901e+07	5.10217e+07	1.95684e+07
2006-05-16	7.06096e+07	5.10221e+07	1.95875e+07
2006-05-17	7.06292e+07	5.10226e+07	1.96066e+07
2006-05-18	7.06459e+07	5.10235e+07	1.96223e+07
2006-05-19	7.06654e+07	5.10235e+07	1.96419e+07
2006-05-20	7.0685e+07	5.10242e+07	1.96608e+07
2006-05-21	7.0698e+07	5.10242e+07	1.96738e+07
2006-05-22	7.0711e+07	5.10248e+07	1.96862e+07
2006-05-23	7.0724e+07	5.10255e+07	1.96985e+07
2006-05-24	7.073e+07	5.10257e+07	1.97042e+07
2006-05-25	7.08007e+07	5.10257e+07	1.9775e+07
2006-05-26	7.08715e+07	5.10264e+07	1.9845e+07
2006-05-27	7.09422e+07	5.10271e+07	1.99151e+07
2006-05-28	7.1013e+07	5.10276e+07	1.99853e+07
2006-05-29	7.10425e+07	5.10278e+07	2.00147e+07
2006-05-30	7.10721e+07	5.10278e+07	2.00443e+07
2006-05-31	7.11017e+07	5.10278e+07	2.00738e+07
2006-06-01	7.11312e+07	5.10278e+07	2.01034e+07
2006-06-02	7.11608e+07	5.10285e+07	2.01323e+07
2006-06-03	7.12324e+07	5.10285e+07	2.02039e+07
2006-06-04	7.14214e+07	5.10285e+07	2.03929e+07
2006-06-05	7.14315e+07	5.10288e+07	2.04026e+07
2006-06-06	7.14415e+07	5.10288e+07	2.04127e+07
2006-06-07	7.14515e+07	5.10292e+07	2.04222e+07
2006-06-08	7.1562e+07	5.10292e+07	2.05328e+07
2006-06-09	7.15917e+07	5.10292e+07	2.05625e+07
2006-06-10	7.16215e+07	5.10292e+07	2.05922e+07
2006-06-11	7.16748e+07	5.10292e+07	2.06456e+07
2006-06-12	7.17282e+07	5.10299e+07	2.06983e+07
2006-06-13	7.17816e+07	5.10303e+07	2.07513e+07
2006-06-14	7.18349e+07	5.10304e+07	2.08045e+07
2006-06-15	7.18363e+07	5.10306e+07	2.08057e+07
2006-06-16	7.18377e+07	5.10307e+07	2.0807e+07
2006-06-17	7.18391e+07	5.10307e+07	2.08083e+07
2006-06-18	7.18404e+07	5.10317e+07	2.08088e+07
2006-06-19	7.18588e+07	5.10317e+07	2.08271e+07
2006-06-20	7.21298e+07	5.10332e+07	2.10966e+07
2006-06-21	7.21773e+07	5.10382e+07	2.1139e+07
2006-06-22	7.22247e+07	5.10382e+07	2.11865e+07
2006-06-23	7.22722e+07	5.10722e+07	2.12e+07
2006-06-24	7.23023e+07	5.10722e+07	2.12301e+07
2006-06-25	7.23324e+07	5.10734e+07	2.1259e+07
2006-06-26	7.23625e+07	5.1074e+07	2.12885e+07
2006-06-27	7.2363e+07	5.10744e+07	2.12886e+07
2006-06-28	7.23635e+07	5.10754e+07	2.12881e+07
2006-06-29	7.24467e+07	5.10758e+07	2.13709e+07
2006-06-30	7.25851e+07	5.10762e+07	2.15089e+07
2006-07-01	7.29223e+07	5.10767e+07	2.18455e+07
2006-07-02	7.31319e+07	5.10769e+07	2.2055e+07
2006-07-03	7.33415e+07	5.10777e+07	2.22638e+07
2006-07-04	7.35512e+07	5.10777e+07	2.24734e+07
2006-07-05	7.36313e+07	5.10777e+07	2.25536e+07
2006-07-06	7.37114e+07	5.10777e+07	2.26337e+07
2006-07-07	7.37916e+07	5.10785e+07	2.27131e+07
2006-07-08	7.38673e+07	5.10785e+07	2.27888e+07
2006-07-09	7.39933e+07	5.10789e+07	2.29144e+07
2006-07-10	7.41516e+07	5.10789e+07	2.30727e+07
2006-07-11	7.431e+07	5.10794e+07	2.32306e+07
2006-07-12	7.43612e+07	5.10794e+07	2.32818e+07
2006-07-13	7.4639e+07	5.10798e+07	2.35592e+07
2006-07-14	7.4743e+07	5.10804e+07	2.36625e+07
2006-07-15	7.55424e+07	5.11286e+07	2.44138e+07
2006-07-16	7.65128e+07	5.1422e+07	2.50908e+07
2006-07-17	7.74833e+07	5.1971e+07	2.55123e+07
2006-07-18	7.8156e+07	5.2794e+07	2.5362e+07
2006-07-19	7.88287e+07	5.34979e+07	2.53308e+07
2006-07-20	7.95014e+07	5.46794e+07	2.4822e+07
2006-07-21	8.01741e+07	5.59742e+07	2.41999e+07
2006-07-22	8.06672e+07	5.6997e+07	2.36702e+07
2006-07-23	8.11602e+07	5.7772e+07	2.33882e+07
2006-07-24	8.21827e+07	5.78256e+07	2.43571e+07
2006-07-25	8.27043e+07	5.78368e+07	2.48675e+07
2006-07-26	8.27227e+07	5.78438e+07	2.4879e+07
2006-07-27	8.33752e+07	5.78477e+07	2.55275e+07
2006-07-28	8.40277e+07	5.78544e+07	2.61732e+07
2006-07-29	8.44491e+07	5.78552e+07	2.65939e+07
2006-07-30	8.48705e+07	5.7858e+07	2.70125e+07
2006-07-31	8.528e+07	5.7862e+07	2.74179e+07
2006-08-01	8.61014e+07	5.78658e+07	2.82356e+07
2006-08-02	8.69229e+07	5.78681e+07	2.90548e+07
2006-08-03	8.77443e+07	5.78702e+07	2.98741e+07
2006-08-04	8.80292e+07	5.78737e+07	3.01555e+07
2006-08-05	8.83141e+07	5.78742e+07	3.04399e+07
2006-08-06	8.84141e+07	5.78752e+07	3.05388e+07
2006-08-07	8.87369e+07	5.78775e+07	3.08594e+07
2006-08-08	8.87441e+07	5.78796e+07	3.08644e+07
2006-08-09	8.9059e+07	5.78796e+07	3.11793e+07
2006-08-10	8.93738e+07	5.78806e+07	3.14933e+07
2006-08-11	8.95041e+07	5.78819e+07	3.16222e+07
2006-08-12	8.96344e+07	5.78824e+07	3.1752e+07
2006-08-13	8.97507e+07	5.7884e+07	3.18667e+07
2006-08-14	8.99341e+07	5.78844e+07	3.20497e+07
2006-08-15	9.01176e+07	5.78859e+07	3.22316e+07
2006-08-16	9.03274e+07	5.78866e+07	3.24408e+07
2006-08-17	9.04793e+07	5.79082e+07	3.25711e+07
2006-08-18	9.07072e+07	5.79096e+07	3.27976e+07
2006-08-19	9.13456e+07	5.79121e+07	3.34335e+07
2006-08-20	9.14835e+07	5.79121e+07	3.35714e+07
2006-08-21	9.16214e+07	5.79145e+07	3.37068e+07
2006-08-22	9.17179e+07	5.7916e+07	3.38019e+07
2006-08-23	9.18145e+07	5.79168e+07	3.38977e+07
2006-08-24	9.1911e+07	5.7918e+07	3.39931e+07
2006-08-25	9.1953e+07	5.7918e+07	3.40351e+07
2006-08-26	9.1995e+07	5.7918e+07	3.40771e+07
2006-08-27	9.2025e+07	5.7918e+07	3.4107e+07
2006-08-28	9.2058e+07	5.79192e+07	3.41388e+07
2006-08-29	9.21865e+07	5.79208e+07	3.42657e+07
2006-08-30	9.2315e+07	5.79236e+07	3.43914e+07
2006-08-31	9.23418e+07	5.79296e+07	3.44122e+07
2006-09-01	9.25834e+07	5.79464e+07	3.4637e+07
2006-09-02	9.26887e+07	5.79673e+07	3.47213e+07
2006-09-03	9.30526e+07	5.79959e+07	3.50566e+07
2006-09-04	9.30848e+07	5.80054e+07	3.50794e+07
2006-09-05	9.31169e+07	5.80642e+07	3.50527e+07
2006-09-06	9.35792e+07	5.8103e+07	3.54762e+07
2006-09-07	9.36509e+07	5.81291e+07	3.55218e+07
2006-09-08	9.39765e+07	5.81909e+07	3.57856e+07
2006-09-09	9.40588e+07	5.82878e+07	3.57711e+07
2006-09-10	9.47135e+07	5.83664e+07	3.63471e+07
2006-09-11	9.50183e+07	5.85498e+07	3.64685e+07
2006-09-12	9.56266e+07	5.85821e+07	3.70446e+07
2006-09-13	9.56291e+07	5.85909e+07	3.70381e+07
2006-09-14	9.56315e+07	5.86597e+07	3.69718e+07
2006-09-15	9.62703e+07	5.86671e+07	3.76032e+07
2006-09-16	9.69092e+07	5.87134e+07	3.81957e+07
2006-09-17	9.7548e+07	5.87134e+07	3.88346e+07
2006-09-18	9.81868e+07	5.87157e+07	3.94712e+07
2006-09-19	9.88257e+07	5.87157e+07	4.011e+07
2006-09-20	9.94645e+07	5.8716e+07	4.07486e+07
2006-09-21	9.95229e+07	5.87178e+07	4.08051e+07
2006-09-22	9.95813e+07	5.87181e+07	4.08631e+07
2006-09-23	9.96396e+07	5.8723e+07	4.09166e+07
2006-09-24	9.96793e+07	5.87265e+07	4.09528e+07
2006-09-25	9.97189e+07	5.8878e+07	4.0841e+07
2006-09-26	9.97586e+07	5.90238e+07	4.07348e+07
2006-09-27	9.97983e+07	5.90281e+07	4.07702e+07
2006-09-28	1.00065e+08	5.90281e+07	4.1037e+07
2006-09-29	1.00168e+08	5.90306e+07	4.11372e+07
2006-09-30	1.00299e+08	5.90338e+07	4.12656e+07
2006-10-01	1.00431e+08	5.90358e+07	4.13951e+07
2006-10-02	1.00721e+08	5.90374e+07	4.16836e+07
2006-10-03	1.00761e+08	5.90376e+07	4.17231e+07
2006-10-04	1.008e+08	5.93034e+07	4.14971e+07
2006-10-05	1.0084e+08	5.95231e+07	4.13172e+07
2006-10-06	1.0088e+08	5.95231e+07	4.13569e+07
2006-10-07	1.0092e+08	5.95231e+07	4.13967e+07
2006-10-08	1.01135e+08	5.95937e+07	4.15411e+07
2006-10-09	1.01898e+08	5.95937e+07	4.23045e+07
2006-10-10	1.02662e+08	5.95952e+07	4.30665e+07
2006-10-11	1.02975e+08	5.98948e+07	4.30802e+07
2006-10-12	1.03288e+08	5.99085e+07	4.33799e+07
2006-10-13	1.03319e+08	5.99536e+07	4.33654e+07
2006-10-14	1.0335e+08	6.00292e+07	4.33205e+07
2006-10-15	1.03665e+08	6.00385e+07	4.36266e+07
2006-10-16	1.03728e+08	6.01491e+07	4.35792e+07
2006-10-17	1.03792e+08	6.02988e+07	4.34928e+07
2006-10-18	1.03855e+08	6.05611e+07	4.32937e+07
2006-10-19	1.04333e+08	6.0675e+07	4.36582e+07
2006-10-20	1.04445e+08	6.10847e+07	4.33601e+07
2006-10-21	1.04556e+08	6.12071e+07	4.33492e+07
2006-10-22	1.04668e+08	6.13692e+07	4.32987e+07
2006-10-23	1.04897e+08	6.19326e+07	4.29642e+07
2006-10-24	1.05126e+08	6.22092e+07	4.29166e+07
2006-10-25	1.05465e+08	6.24858e+07	4.29796e+07
2006-10-26	1.05805e+08	6.26802e+07	4.31249e+07
2006-10-27	1.05838e+08	6.2945e+07	4.28932e+07
2006-10-28	1.05942e+08	6.33297e+07	4.26127e+07
2006-10-29	1.06047e+08	6.37615e+07	4.22851e+07
2006-10-30	1.06117e+08	6.42225e+07	4.18945e+07
2006-10-31	1.06187e+08	6.45712e+07	4.16162e+07
2006-11-01	1.06472e+08	6.50484e+07	4.14239e+07
2006-11-02	1.07019e+08	6.54629e+07	4.15563e+07
2006-11-03	1.07566e+08	6.57401e+07	4.1826e+07
2006-11-04	1.08113e+08	6.60272e+07	4.20859e+07
2006-11-05	1.0866e+08	6.61069e+07	4.25531e+07
2006-11-06	1.09207e+08	6.62472e+07	4.29597e+07
2006-11-07	1.09754e+08	6.63632e+07	4.33906e+07
2006-11-08	1.10301e+08	6.64639e+07	4.38369e+07
2006-11-09	1.10928e+08	6.76047e+07	4.3323e+07
2006-11-10	1.11554e+08	6.80806e+07	4.34739e+07
2006-11-11	1.12181e+08	6.84714e+07	4.37099e+07
2006-11-12	1.12463e+08	6.91297e+07	4.33333e+07
2006-11-13	1.12745e+08	6.93679e+07	4.33767e+07
2006-11-14	1.1305e+08	6.97188e+07	4.33307e+07
2006-11-15	1.13445e+08	7.03723e+07	4.3073e+07
2006-11-16	1.13574e+08	7.21633e+07	4.14107e+07
2006-11-17	1.13703e+08	7.2744e+07	4.09586e+07
2006-11-18	1.14299e+08	7.31897e+07	4.11089e+07
2006-11-19	1.14516e+08	7.41018e+07	4.04145e+07
2006-11-20	1.14734e+08	7.5012e+07	3.97219e+07
2006-11-21	1.15228e+08	7.55476e+07	3.96801e+07
2006-11-22	1.15722e+08	7.66534e+07	3.90681e+07
2006-11-23	1.16215e+08	7.7535e+07	3.86804e+07
2006-11-24	1.16442e+08	7.86974e+07	3.77442e+07
2006-11-25	1.16668e+08	7.9286e+07	3.73819e+07
2006-11-26	1.16805e+08	8.00705e+07	3.67349e+07
2006-11-27	1.18436e+08	8.09513e+07	3.74849e+07
2006-11-28	1.18781e+08	8.09513e+07	3.78292e+07
2006-11-29	1.19125e+08	8.18179e+07	3.73069e+07
2006-11-30	1.19905e+08	8.37836e+07	3.61213e+07
2006-12-01	1.20275e+08	8.52819e+07	3.49933e+07
2006-12-02	1.21213e+08	8.66353e+07	3.45776e+07
2006-12-03	1.22151e+08	8.70268e+07	3.51237e+07
2006-12-04	1.22936e+08	8.78875e+07	3.5048e+07
2006-12-05	1.23314e+08	8.95291e+07	3.37849e+07
2006-12-06	1.23692e+08	9.06269e+07	3.30655e+07
2006-12-07	1.23869e+08	9.08113e+07	3.30577e+07
2006-12-08	1.24046e+08	9.08232e+07	3.32223e+07
2006-12-09	1.24222e+08	9.08436e+07	3.33785e+07
2006-12-10	1.24399e+08	9.08586e+07	3.354e+07
2006-12-11	1.25108e+08	9.08697e+07	3.42383e+07
2006-12-12	1.25632e+08	9.21663e+07	3.34655e+07
2006-12-13	1.25951e+08	9.40239e+07	3.19272e+07
2006-12-14	1.2627e+08	9.41104e+07	3.216e+07
2006-12-15	1.2659e+08	9.41145e+07	3.24752e+07
2006-12-16	1.26699e+08	9.4157e+07	3.25421e+07
2006-12-17	1.26809e+08	9.4157e+07	3.26515e+07
2006-12-18	1.26892e+08	9.41605e+07	3.27317e+07
2006-12-19	1.26976e+08	9.41632e+07	3.28125e+07
2006-12-20	1.2749e+08	9.41653e+07	3.33244e+07
2006-12-21	1.28004e+08	9.41738e+07	3.38297e+07
2006-12-22	1.28201e+08	9.41791e+07	3.40221e+07
2006-12-23	1.28399e+08	9.41825e+07	3.42163e+07
2006-12-24	1.28756e+08	9.41825e+07	3.45733e+07
2006-12-25	1.29113e+08	9.41902e+07	3.49225e+07
2006-12-26	1.29224e+08	9.41934e+07	3.50301e+07
2006-12-27	1.29334e+08	9.41939e+07	3.51405e+07
2006-12-28	1.29667e+08	9.41978e+07	3.54691e+07
2006-12-29	1.29784e+08	9.41992e+07	3.55849e+07
2006-12-30	1.29901e+08	9.4202e+07	3.56993e+07
2006-12-31	1.30959e+08	9.42054e+07	3.67539e+07
2007-01-01	1.3096e+08	9.42101e+07	3.67494e+07
2007-01-02	1.3096e+08	9.42143e+07	3.67455e+07
2007-01-03	1.31114e+08	9.42143e+07	3.68997e+07
2007-01-04	1.31268e+08	9.42143e+07	3.7054e+07
2007-01-05	1.32308e+08	9.42143e+07	3.80937e+07
2007-01-06	1.33348e+08	9.42157e+07	3.9132e+07
2007-01-07	1.34387e+08	9.42179e+07	4.01694e+07
2007-01-08	1.34725e+08	9.42218e+07	4.05031e+07
2007-01-09	1.35063e+08	9.42222e+07	4.08404e+07
2007-01-10	1.354e+08	9.42234e+07	4.11768e+07
2007-01-11	1.35564e+08	9.42288e+07	4.13356e+07
2007-01-12	1.35729e+08	9.42309e+07	4.14976e+07
2007-01-13	1.35893e+08	9.42334e+07	4.16594e+07
2007-01-14	1.35904e+08	9.42352e+07	4.16684e+07
2007-01-15	1.35914e+08	9.424e+07	4.16744e+07
2007-01-16	1.36013e+08	9.4245e+07	4.17683e+07
2007-01-17	1.36144e+08	9.42475e+07	4.18961e+07
2007-01-18	1.36274e+08	9.42502e+07	4.20237e+07
2007-01-19	1.36277e+08	9.42524e+07	4.20248e+07
2007-01-20	1.36281e+08	9.42562e+07	4.20244e+07
2007-01-21	1.36361e+08	9.42572e+07	4.21034e+07
2007-01-22	1.36441e+08	9.42616e+07	4.21791e+07
2007-01-23	1.36521e+08	9.42619e+07	4.22588e+07
2007-01-24	1.36601e+08	9.42619e+07	4.23388e+07
2007-01-25	1.36803e+08	9.42619e+07	4.25411e+07
2007-01-26	1.37005e+08	9.42636e+07	4.27416e+07
2007-01-27	1.37207e+08	9.42636e+07	4.29439e+07
2007-01-28	1.3741e+08	9.42666e+07	4.31431e+07
2007-01-29	1.37612e+08	9.42668e+07	4.33452e+07
2007-01-30	1.37866e+08	9.42676e+07	4.35986e+07
2007-01-31	1.3812e+08	9.42718e+07	4.38484e+07
2007-02-01	1.38235e+08	9.42718e+07	4.39627e+07
2007-02-02	1.38538e+08	9.42754e+07	4.42631e+07
2007-02-03	1.38842e+08	9.42795e+07	4.45629e+07
2007-02-04	1.39146e+08	9.42814e+07	4.48649e+07
2007-02-05	1.3945e+08	9.42823e+07	4.5168e+07
2007-02-06	1.39488e+08	9.42834e+07	4.52041e+07
2007-02-07	1.39525e+08	9.42851e+07	4.52398e+07
2007-02-08	1.39706e+08	9.42855e+07	4.54202e+07
2007-02-09	1.39887e+08	9.42877e+07	4.55988e+07
2007-02-10	1.40067e+08	9.42877e+07	4.57796e+07
2007-02-11	1.40097e+08	9.42877e+07	4.58096e+07
2007-02-12	1.40127e+08	9.42877e+07	4.58395e+07
2007-02-13	1.40157e+08	9.42908e+07	4.58664e+07
2007-02-14	1.40187e+08	9.42914e+07	4.58958e+07
2007-02-15	1.40217e+08	9.42914e+07	4.59258e+07
2007-02-16	1.40247e+08	9.42914e+07	4.59557e+07
2007-02-17	1.40278e+08	9.42926e+07	4.59855e+07
2007-02-18	1.40309e+08	9.42932e+07	4.60158e+07
2007-02-19	1.40407e+08	9.42932e+07	4.61135e+07
2007-02-20	1.40504e+08	9.42959e+07	4.62085e+07
2007-02-21	1.40592e+08	9.42959e+07	4.62957e+07
2007-02-22	1.40625e+08	9.42959e+07	4.63287e+07
2007-02-23	1.40658e+08	9.42959e+07	4.63618e+07
2007-02-24	1.40735e+08	9.42959e+07	4.64396e+07
2007-02-25	1.40776e+08	9.42964e+07	4.64799e+07
2007-02-26	1.40791e+08	9.42964e+07	4.6495e+07
2007-02-27	1.40807e+08	9.42973e+07	4.65092e+07
2007-02-28	1.40842e+08	9.42973e+07	4.65442e+07
2007-03-01	1.40877e+08	9.4298e+07	4.65785e+07
2007-03-02	1.40912e+08	9.4298e+07	4.66135e+07
2007-03-03	1.40996e+08	9.42996e+07	4.66962e+07
2007-03-04	1.4108e+08	9.43018e+07	4.67783e+07
2007-03-05	1.41162e+08	9.43034e+07	4.68588e+07
2007-03-06	1.41261e+08	9.43049e+07	4.69566e+07
2007-03-07	1.41357e+08	9.43053e+07	4.70516e+07
2007-03-08	1.41452e+08	9.43056e+07	4.71467e+07
2007-03-09	1.41548e+08	9.43056e+07	4.72421e+07
2007-03-10	1.41643e+08	9.43056e+07	4.73375e+07
2007-03-11	1.41739e+08	9.43056e+07	4.7433e+07
2007-03-12	1.41834e+08	9.43056e+07	4.75284e+07
2007-03-13	1.41929e+08	9.43061e+07	4.76233e+07
2007-03-14	1.42097e+08	9.43069e+07	4.77896e+07
2007-03-15	1.42164e+08	9.43072e+07	4.78572e+07
2007-03-16	1.42232e+08	9.43081e+07	4.79242e+07
2007-03-17	1.42358e+08	9.43081e+07	4.80498e+07
2007-03-18	1.42379e+08	9.43081e+07	4.80705e+07
2007-03-19	1.42399e+08	9.43081e+07	4.80913e+07
2007-03-20	1.4242e+08	9.43081e+07	4.8112e+07
2007-03-21	1.42441e+08	9.43081e+07	4.81327e+07
2007-03-22	1.42462e+08	9.43088e+07	4.81528e+07
2007-03-23	1.42477e+08	9.43088e+07	4.81684e+07
2007-03-24	1.42493e+08	9.4309e+07	4.81839e+07
2007-03-25	1.42514e+08	9.4309e+07	4.82049e+07
2007-03-26	1.42535e+08	9.4309e+07	4.8226e+07
2007-03-27	1.4475e+08	9.43093e+07	5.04405e+07
2007-03-28	1.46965e+08	9.43097e+07	5.26548e+07
2007-03-29	1.47157e+08	9.45778e+07	5.25791e+07
2007-03-30	1.47349e+08	9.45778e+07	5.27715e+07
2007-03-31	1.47542e+08	9.45893e+07	5.29523e+07
2007-04-01	1.47649e+08	9.4595e+07	5.30544e+07
2007-04-02	1.47757e+08	9.4599e+07	5.31581e+07
2007-04-03	1.47809e+08	9.4599e+07	5.32097e+07
2007-04-04	1.4786e+08	9.4599e+07	5.32612e+07
2007-04-05	1.47912e+08	9.46027e+07	5.33091e+07
2007-04-06	1.48576e+08	9.46027e+07	5.39729e+07
2007-04-07	1.48639e+08	9.46033e+07	5.40357e+07
2007-04-08	1.48702e+08	9.46055e+07	5.40969e+07
2007-04-09	1.48766e+08	9.46064e+07	5.41595e+07
2007-04-10	1.49809e+08	9.46092e+07	5.51999e+07
2007-04-11	1.49922e+08	9.47715e+07	5.51508e+07
2007-04-12	1.50036e+08	9.48189e+07	5.52167e+07
2007-04-13	1.50111e+08	9.48236e+07	5.52871e+07
2007-04-14	1.50186e+08	9.48236e+07	5.53622e+07
2007-04-15	1.50261e+08	9.48255e+07	5.54353e+07
2007-04-16	1.50299e+08	9.4827e+07	5.54716e+07
2007-04-17	1.5037e+08	9.4827e+07	5.55425e+07
2007-04-18	1.5048e+08	9.48286e+07	5.56512e+07
2007-04-19	1.5059e+08	9.48328e+07	5.57573e+07
2007-04-20	1.50629e+08	9.48328e+07	5.57962e+07
2007-04-21	1.50668e+08	9.48356e+07	5.58323e+07
2007-04-22	1.51153e+08	9.48382e+07	5.63145e+07
2007-04-23	1.51264e+08	9.48401e+07	5.64235e+07
2007-04-24	1.51375e+08	9.48432e+07	5.65313e+07
2007-04-25	1.51485e+08	9.48445e+07	5.6641e+07
2007-04-26	1.5164e+08	9.48445e+07	5.67959e+07
2007-04-27	1.51884e+08	9.48445e+07	5.70393e+07
2007-04-28	1.51988e+08	9.48456e+07	5.71424e+07
2007-04-29	1.52092e+08	9.4847e+07	5.72453e+07
2007-04-30	1.52798e+08	9.67733e+07	5.60245e+07
2007-05-01	1.52931e+08	9.67933e+07	5.61373e+07
2007-05-02	1.53063e+08	9.67996e+07	5.62638e+07
2007-05-03	1.53196e+08	9.67996e+07	5.63966e+07
2007-05-04	1.53329e+08	9.68111e+07	5.65178e+07
2007-05-05	1.53462e+08	9.68164e+07	5.66453e+07
2007-05-06	1.53594e+08	9.68215e+07	5.6773e+07
2007-05-07	1.53727e+08	9.8061e+07	5.56663e+07
2007-05-08	1.53995e+08	9.81317e+07	5.58629e+07
2007-05-09	1.54127e+08	9.81458e+07	5.59816e+07
2007-05-10	1.5426e+08	9.81574e+07	5.61028e+07
2007-05-11	1.54393e+08	9.81609e+07	5.62321e+07
2007-05-12	1.54526e+08	9.817e+07	5.63557e+07
2007-05-13	1.54658e+08	9.81707e+07	5.64878e+07
2007-05-14	1.54683e+08	9.81772e+07	5.65063e+07
2007-05-15	1.54708e+08	9.8179e+07	5.65295e+07
2007-05-16	1.54733e+08	9.81837e+07	5.65497e+07
2007-05-17	1.54794e+08	9.81837e+07	5.66105e+07
2007-05-18	1.54855e+08	9.81843e+07	5.66706e+07
2007-05-19	1.54885e+08	9.8185e+07	5.67004e+07
2007-05-20	1.54894e+08	9.8187e+07	5.67073e+07
2007-05-21	1.54903e+08	9.81907e+07	5.67125e+07
2007-05-22	1.54912e+08	9.81914e+07	5.67202e+07
2007-05-23	1.5492e+08	9.81945e+07	5.67257e+07
2007-05-24	1.54954e+08	9.81959e+07	5.67584e+07
2007-05-25	1.54988e+08	9.81979e+07	5.67906e+07
2007-05-26	1.55e+08	9.82004e+07	5.67991e+07
2007-05-27	1.55011e+08	9.82004e+07	5.68103e+07
2007-05-28	1.55022e+08	9.82004e+07	5.68214e+07
2007-05-29	1.5511e+08	9.82015e+07	5.6908e+07
2007-05-30	1.55197e+08	9.82032e+07	5.6994e+07
2007-05-31	1.55208e+08	9.82042e+07	5.70033e+07
2007-06-01	1.55218e+08	9.82056e+07	5.70122e+07
2007-06-02	1.55228e+08	9.82056e+07	5.70225e+07
2007-06-03	1.55238e+08	9.82056e+07	5.70328e+07
2007-06-04	1.55249e+08	9.82056e+07	5.70431e+07
2007-06-05	1.55259e+08	9.82076e+07	5.70514e+07
2007-06-06	1.55269e+08	9.82088e+07	5.70606e+07
2007-06-07	1.5528e+08	9.82088e+07	5.70709e+07
2007-06-08	1.5529e+08	9.82095e+07	5.70804e+07
2007-06-09	1.55497e+08	9.82095e+07	5.7287e+07
2007-06-10	1.5553e+08	9.82108e+07	5.73189e+07
2007-06-11	1.55532e+08	9.82129e+07	5.73189e+07
2007-06-12	1.55534e+08	9.82135e+07	5.73205e+07
2007-06-13	1.55536e+08	9.82151e+07	5.73211e+07
2007-06-14	1.55546e+08	9.82154e+07	5.73303e+07
2007-06-15	1.55555e+08	9.82166e+07	5.73387e+07
2007-06-16	1.55579e+08	9.82178e+07	5.73609e+07
2007-06-17	1.55602e+08	9.82189e+07	5.73831e+07
2007-06-18	1.55614e+08	9.82198e+07	5.7394e+07
2007-06-19	1.55646e+08	9.82204e+07	5.74254e+07
2007-06-20	1.55678e+08	9.82204e+07	5.74574e+07
2007-06-21	1.5571e+08	9.82208e+07	5.74889e+07
2007-06-22	1.55798e+08	9.82208e+07	5.75769e+07
2007-06-23	1.55819e+08	9.82224e+07	5.75966e+07
2007-06-24	1.5584e+08	9.8223e+07	5.76171e+07
2007-06-25	1.55955e+08	9.8223e+07	5.77318e+07
2007-06-26	1.56029e+08	9.82243e+07	5.78047e+07
2007-06-27	1.56103e+08	9.82243e+07	5.7879e+07
2007-06-28	1.56177e+08	9.82292e+07	5.79483e+07
2007-06-29	1.56252e+08	9.82303e+07	5.80214e+07
2007-06-30	1.56292e+08	9.82307e+07	5.80613e+07
2007-07-01	1.56332e+08	9.82321e+07	5.81001e+07
2007-07-02	1.56372e+08	9.82328e+07	5.81396e+07
2007-07-03	1.56413e+08	9.82341e+07	5.81785e+07
2007-07-04	1.56726e+08	9.82356e+07	5.849e+07
2007-07-05	1.57039e+08	9.82361e+07	5.88025e+07
2007-07-06	1.57235e+08	9.82375e+07	5.89977e+07
2007-07-07	1.57432e+08	9.82385e+07	5.91934e+07
2007-07-08	1.57485e+08	9.82399e+07	5.92451e+07
2007-07-09	1.57501e+08	9.82434e+07	5.92571e+07
2007-07-10	1.57516e+08	9.82445e+07	5.92717e+07
2007-07-11	1.57532e+08	9.82445e+07	5.92873e+07
2007-07-12	1.57547e+08	9.82449e+07	5.93025e+07
2007-07-13	1.57563e+08	9.82449e+07	5.93181e+07
2007-07-14	1.57579e+08	9.82455e+07	5.93332e+07
2007-07-15	1.57594e+08	9.82468e+07	5.93475e+07
2007-07-16	1.57708e+08	9.82473e+07	5.94609e+07
2007-07-17	1.57822e+08	9.82483e+07	5.95738e+07
2007-07-18	1.57832e+08	9.82488e+07	5.95832e+07
2007-07-19	1.57836e+08	9.82496e+07	5.95863e+07
2007-07-20	1.57876e+08	9.82507e+07	5.9625e+07
2007-07-21	1.57916e+08	9.8251e+07	5.96646e+07
2007-07-22	1.57955e+08	9.8252e+07	5.97035e+07
2007-07-23	1.57995e+08	9.8261e+07	5.97344e+07
2007-07-24	1.58013e+08	9.8286e+07	5.97265e+07
2007-07-25	1.58059e+08	9.83042e+07	5.97543e+07
2007-07-26	1.58105e+08	9.83061e+07	5.97984e+07
2007-07-27	1.58151e+08	9.83061e+07	5.98445e+07
2007-07-28	1.58197e+08	9.83067e+07	5.98898e+07
2007-07-29	1.58222e+08	9.83072e+07	5.99145e+07
2007-07-30	1.58247e+08	9.83076e+07	5.99391e+07
2007-07-31	1.58341e+08	9.83114e+07	6.00294e+07
2007-08-01	1.58389e+08	9.83114e+07	6.00776e+07
2007-08-02	1.5841e+08	9.83118e+07	6.00977e+07
2007-08-03	1.58419e+08	9.83411e+07	6.00778e+07
2007-08-04	1.58428e+08	9.83415e+07	6.00868e+07
2007-08-05	1.58454e+08	9.83415e+07	6.01121e+07
2007-08-06	1.58479e+08	9.83422e+07	6.01367e+07
2007-08-07	1.58504e+08	9.83431e+07	6.01611e+07
2007-08-08	1.5853e+08	9.83438e+07	6.01857e+07
2007-08-09	1.58555e+08	9.83441e+07	6.02107e+07
2007-08-10	1.5858e+08	9.83441e+07	6.0236e+07
2007-08-11	1.58605e+08	9.8351e+07	6.02544e+07
2007-08-12	1.58631e+08	9.8351e+07	6.02797e+07
2007-08-13	1.58804e+08	9.83513e+07	6.04531e+07
2007-08-14	1.58978e+08	9.83513e+07	6.06267e+07
2007-08-15	1.59111e+08	9.83519e+07	6.07591e+07
2007-08-16	1.59204e+08	9.83527e+07	6.08516e+07
2007-08-17	1.59223e+08	9.8353e+07	6.08699e+07
2007-08-18	1.59308e+08	9.83536e+07	6.09542e+07
2007-08-19	1.59393e+08	9.8354e+07	6.10387e+07
2007-08-20	1.59478e+08	9.83549e+07	6.11227e+07
2007-08-21	1.59562e+08	9.83549e+07	6.12076e+07
2007-08-22	1.59647e+08	9.83549e+07	6.12924e+07
2007-08-23	1.59732e+08	9.83549e+07	6.13773e+07
2007-08-24	1.59817e+08	9.83549e+07	6.14622e+07
2007-08-25	1.59902e+08	9.83552e+07	6.15468e+07
2007-08-26	1.59905e+08	9.87466e+07	6.11583e+07
2007-08-27	1.59908e+08	9.8747e+07	6.11609e+07
2007-08-28	1.59998e+08	9.8747e+07	6.12511e+07
2007-08-29	1.60088e+08	9.87503e+07	6.1338e+07
2007-08-30	1.60178e+08	9.87636e+07	6.14149e+07
2007-08-31	1.60288e+08	9.87735e+07	6.15141e+07
2007-09-01	1.60337e+08	9.87894e+07	6.15477e+07
2007-09-02	1.60648e+08	9.87923e+07	6.18562e+07
2007-09-03	1.6096e+08	9.88083e+07	6.21515e+07
2007-09-04	1.61032e+08	9.88384e+07	6.21935e+07
2007-09-05	1.61415e+08	9.90392e+07	6.23759e+07
2007-09-06	1.61798e+08	9.90896e+07	6.27087e+07
2007-09-07	1.61824e+08	9.90955e+07	6.27281e+07
2007-09-08	1.61849e+08	9.91029e+07	6.2746e+07
2007-09-09	1.61874e+08	9.91044e+07	6.27697e+07
2007-09-10	1.61899e+08	9.91064e+07	6.2793e+07
2007-09-11	1.61925e+08	9.91068e+07	6.28181e+07
2007-09-12	1.6195e+08	9.91107e+07	6.28397e+07
2007-09-13	1.62027e+08	9.91113e+07	6.29155e+07
2007-09-14	1.622e+08	9.91122e+07	6.30881e+07
2007-09-15	1.62226e+08	9.91142e+07	6.31115e+07
2007-09-16	1.62762e+08	9.91148e+07	6.36468e+07
2007-09-17	1.6294e+08	9.91179e+07	6.3822e+07
2007-09-18	1.63118e+08	9.91257e+07	6.39926e+07
2007-09-19	1.63297e+08	9.91263e+07	6.41703e+07
2007-09-20	1.63317e+08	9.91263e+07	6.41908e+07
2007-09-21	1.63338e+08	9.91275e+07	6.421e+07
2007-09-22	1.63453e+08	9.91275e+07	6.4325e+07
2007-09-23	1.63567e+08	9.91356e+07	6.44319e+07
2007-09-24	1.63577e+08	9.91356e+07	6.44418e+07
2007-09-25	1.63694e+08	9.91356e+07	6.45586e+07
2007-09-26	1.63811e+08	9.91356e+07	6.46755e+07
2007-09-27	1.63848e+08	9.91356e+07	6.47128e+07
2007-09-28	1.63886e+08	9.91363e+07	6.47495e+07
2007-09-29	1.63923e+08	9.91363e+07	6.47868e+07
2007-09-30	1.6396e+08	9.91363e+07	6.48241e+07
2007-10-01	1.63998e+08	9.91363e+07	6.48614e+07
2007-10-02	1.64035e+08	9.91367e+07	6.48983e+07
2007-10-03	1.64072e+08	9.91404e+07	6.4932e+07
2007-10-04	1.6411e+08	9.91424e+07	6.49673e+07
2007-10-05	1.64147e+08	9.91431e+07	6.5004e+07
2007-10-06	1.64212e+08	9.91431e+07	6.50688e+07
2007-10-07	1.64277e+08	9.91431e+07	6.51336e+07
2007-10-08	1.64342e+08	9.91431e+07	6.51985e+07
2007-10-09	1.64411e+08	9.91431e+07	6.5268e+07
2007-10-10	1.64497e+08	9.91431e+07	6.53543e+07
2007-10-11	1.64584e+08	9.91431e+07	6.54406e+07
2007-10-12	1.64635e+08	9.91431e+07	6.54914e+07
2007-10-13	1.64685e+08	9.91431e+07	6.55423e+07
2007-10-14	1.64736e+08	9.91431e+07	6.55931e+07
2007-10-15	1.65247e+08	9.91431e+07	6.6104e+07
2007-10-16	1.65448e+08	9.91432e+07	6.63046e+07
2007-10-17	1.65648e+08	9.91435e+07	6.65049e+07
2007-10-18	1.65663e+08	9.91435e+07	6.65194e+07
2007-10-19	1.65677e+08	9.91435e+07	6.65338e+07
2007-10-20	1.65686e+08	9.91435e+07	6.65421e+07
2007-10-21	1.65718e+08	9.91435e+07	6.65747e+07
2007-10-22	1.65751e+08	9.91435e+07	6.66073e+07
2007-10-23	1.65783e+08	9.91435e+07	6.66399e+07
2007-10-24	1.65816e+08	9.91435e+07	6.66725e+07
2007-10-25	1.65855e+08	9.91435e+07	6.67114e+07
2007-10-26	1.65894e+08	9.91435e+07	6.67502e+07
2007-10-27	1.65933e+08	9.91435e+07	6.67891e+07
2007-10-28	1.65988e+08	9.91435e+07	6.6844e+07
2007-10-29	1.66042e+08	9.91435e+07	6.68989e+07
2007-10-30	1.66097e+08	9.91435e+07	6.69537e+07
2007-10-31	1.66152e+08	9.91435e+07	6.70086e+07
2007-11-01	1.6624e+08	9.91439e+07	6.70965e+07
2007-11-02	1.66329e+08	9.91439e+07	6.71848e+07
2007-11-03	1.66566e+08	9.91439e+07	6.74216e+07
2007-11-04	1.66922e+08	9.91439e+07	6.77779e+07
2007-11-05	1.66939e+08	9.91439e+07	6.77954e+07
2007-11-06	1.66957e+08	9.91439e+07	6.78129e+07
2007-11-07	1.67203e+08	9.91439e+07	6.80588e+07
2007-11-08	1.67284e+08	9.91442e+07	6.81397e+07
2007-11-09	1.67365e+08	9.91442e+07	6.82208e+07
2007-11-10	1.67446e+08	9.91442e+07	6.8302e+07
2007-11-11	1.67527e+08	9.91442e+07	6.83831e+07
2007-11-12	1.67609e+08	9.91442e+07	6.84643e+07
2007-11-13	1.67632e+08	9.91442e+07	6.84875e+07
2007-11-14	1.67655e+08	9.91442e+07	6.85107e+07
2007-11-15	1.67678e+08	9.91442e+07	6.8534e+07
2007-11-16	1.67701e+08	9.91442e+07	6.85572e+07
2007-11-17	1.67725e+08	9.91442e+07	6.85804e+07
2007-11-18	1.67813e+08	9.91442e+07	6.86692e+07
2007-11-19	1.67902e+08	9.91444e+07	6.87578e+07
2007-11-20	1.67991e+08	9.91444e+07	6.88466e+07
2007-11-21	1.68368e+08	9.91444e+07	6.92232e+07
2007-11-22	1.6852e+08	9.91447e+07	6.93751e+07
2007-11-23	1.68672e+08	9.91449e+07	6.9527e+07
2007-11-24	1.68824e+08	1.01886e+08	6.69381e+07
2007-11-25	1.68976e+08	1.01946e+08	6.703e+07
2007-11-26	1.69105e+08	1.01966e+08	6.71395e+07
2007-11-27	1.69234e+08	1.01973e+08	6.72611e+07
2007-11-28	1.69273e+08	1.01973e+08	6.72998e+07
2007-11-29	1.69312e+08	1.01974e+08	6.73382e+07
2007-11-30	1.69783e+08	1.01974e+08	6.78092e+07
2007-12-01	1.70572e+08	1.01976e+08	6.85958e+07
2007-12-02	1.71361e+08	1.01978e+08	6.93826e+07
2007-12-03	1.71443e+08	1.01978e+08	6.9465e+07
2007-12-04	1.71525e+08	1.01978e+08	6.95474e+07
2007-12-05	1.71608e+08	1.01979e+08	6.96287e+07
2007-12-06	1.7169e+08	1.01979e+08	6.97111e+07
2007-12-07	1.71773e+08	1.01979e+08	6.97932e+07
2007-12-08	1.71855e+08	1.01979e+08	6.98756e+07
2007-12-09	1.71937e+08	1.01979e+08	6.9958e+07
2007-12-10	1.7202e+08	1.0198e+08	7.00398e+07
2007-12-11	1.72102e+08	1.0198e+08	7.01222e+07
2007-12-12	1.72184e+08	1.0198e+08	7.02043e+07
2007-12-13	1.72262e+08	1.0198e+08	7.02818e+07
2007-12-14	1.72339e+08	1.0198e+08	7.03593e+07
2007-12-15	1.72417e+08	1.0198e+08	7.04368e+07
2007-12-16	1.72494e+08	1.0198e+08	7.05143e+07
2007-12-17	1.72572e+08	1.0198e+08	7.05918e+07
2007-12-18	1.72649e+08	1.0198e+08	7.06693e+07
2007-12-19	1.72727e+08	1.0198e+08	7.07468e+07
2007-12-20	1.72804e+08	1.0198e+08	7.08243e+07
2007-12-21	1.72886e+08	1.0198e+08	7.09054e+07
2007-12-22	1.72967e+08	1.01982e+08	7.09854e+07
2007-12-23	1.73049e+08	1.01982e+08	7.10668e+07
2007-12-24	1.7313e+08	1.01982e+08	7.11479e+07
2007-12-25	1.73183e+08	1.01982e+08	7.1201e+07
2007-12-26	1.73236e+08	1.01983e+08	7.12534e+07
2007-12-27	1.73597e+08	1.01984e+08	7.16137e+07
2007-12-28	1.73869e+08	1.01984e+08	7.18846e+07
2007-12-29	1.7414e+08	1.01984e+08	7.21557e+07
2007-12-30	1.74156e+08	1.01984e+08	7.21726e+07
2007-12-31	1.74173e+08	1.01984e+08	7.21895e+07
2008-01-01	1.7419e+08	1.01984e+08	7.22063e+07
2008-01-02	1.74207e+08	1.01984e+08	7.22227e+07
2008-01-03	1.74225e+08	1.01984e+08	7.22402e+07
2008-01-04	1.74242e+08	1.01984e+08	7.22576e+07
2008-01-05	1.74259e+08	1.01984e+08	7.2275e+07
2008-01-06	1.74317e+08	1.01984e+08	7.23326e+07
2008-01-07	1.74591e+08	1.01984e+08	7.26071e+07
2008-01-08	1.7469e+08	1.01984e+08	7.27058e+07
2008-01-09	1.74789e+08	1.01984e+08	7.28044e+07
2008-01-10	1.75044e+08	1.01985e+08	7.30592e+07
2008-01-11	1.75059e+08	1.01985e+08	7.30732e+07
2008-01-12	1.75073e+08	1.01985e+08	7.30878e+07
2008-01-13	1.75104e+08	1.01985e+08	7.31187e+07
2008-01-14	1.75135e+08	1.01985e+08	7.31496e+07
2008-01-15	1.75166e+08	1.01985e+08	7.31805e+07
2008-01-16	1.75197e+08	1.01985e+08	7.32115e+07
2008-01-17	1.75228e+08	1.01985e+08	7.32424e+07
2008-01-18	1.75259e+08	1.01985e+08	7.32733e+07
2008-01-19	1.75264e+08	1.01985e+08	7.32783e+07
2008-01-20	1.75269e+08	1.01986e+08	7.32827e+07
2008-01-21	1.75274e+08	1.01986e+08	7.32877e+07
2008-01-22	1.75279e+08	1.01986e+08	7.32927e+07
2008-01-23	1.75284e+08	1.01986e+08	7.32977e+07
2008-01-24	1.75289e+08	1.01986e+08	7.33026e+07
2008-01-25	1.75294e+08	1.01986e+08	7.33076e+07
2008-01-26	1.75316e+08	1.01986e+08	7.33302e+07
2008-01-27	1.75339e+08	1.01986e+08	7.33527e+07
2008-01-28	1.75392e+08	1.01986e+08	7.3406e+07
2008-01-29	1.75445e+08	1.01986e+08	7.34591e+07
2008-01-30	1.75499e+08	1.01986e+08	7.35124e+07
2008-01-31	1.75552e+08	1.01986e+08	7.35655e+07
2008-02-01	1.75605e+08	1.01986e+08	7.36188e+07
2008-02-02	1.75688e+08	1.01986e+08	7.37012e+07
2008-02-03	1.7577e+08	1.01987e+08	7.37836e+07
2008-02-04	1.75853e+08	1.01987e+08	7.38661e+07
2008-02-05	1.75935e+08	1.01987e+08	7.39486e+07
2008-02-06	1.76018e+08	1.01987e+08	7.40311e+07
2008-02-07	1.76925e+08	1.01987e+08	7.49385e+07
2008-02-08	1.77002e+08	1.01987e+08	7.50159e+07
2008-02-09	1.7708e+08	1.01987e+08	7.50933e+07
2008-02-10	1.77157e+08	1.01987e+08	7.51707e+07
2008-02-11	1.77222e+08	1.01987e+08	7.52353e+07
2008-02-12	1.77298e+08	1.01987e+08	7.53113e+07
2008-02-13	1.77374e+08	1.01987e+08	7.53874e+07
2008-02-14	1.7745e+08	1.01987e+08	7.54634e+07
2008-02-15	1.77574e+08	1.01987e+08	7.5587e+07
2008-02-16	1.77697e+08	1.01987e+08	7.57106e+07
2008-02-17	1.77821e+08	1.01987e+08	7.58342e+07
2008-02-18	1.77946e+08	1.01987e+08	7.59597e+07
2008-02-19	1.78072e+08	1.01987e+08	7.60853e+07
2008-02-20	1.78197e+08	1.01987e+08	7.62108e+07
2008-02-21	1.78463e+08	1.01987e+08	7.6476e+07
2008-02-22	1.78638e+08	1.01987e+08	7.6651e+07
2008-02-23	1.78725e+08	1.01987e+08	7.67386e+07
2008-02-24	1.78813e+08	1.01987e+08	7.68262e+07
2008-02-25	1.79513e+08	1.01987e+08	7.75255e+07
2008-02-26	1.80076e+08	1.01987e+08	7.80889e+07
2008-02-27	1.8064e+08	1.01987e+08	7.86524e+07
2008-02-28	1.80735e+08	1.01988e+08	7.87479e+07
2008-02-29	1.80831e+08	1.01988e+08	7.88435e+07
2008-03-01	1.80902e+08	1.01988e+08	7.89149e+07
2008-03-02	1.80974e+08	1.01988e+08	7.89863e+07
2008-03-03	1.81074e+08	1.01988e+08	7.90864e+07
2008-03-04	1.81174e+08	1.01988e+08	7.91865e+07
2008-03-05	1.81285e+08	1.01988e+08	7.92976e+07
2008-03-06	1.81396e+08	1.01988e+08	7.94087e+07
2008-03-07	1.81507e+08	1.01988e+08	7.95198e+07
2008-03-08	1.81619e+08	1.01988e+08	7.96307e+07
2008-03-09	1.8173e+08	1.01988e+08	7.97418e+07
2008-03-10	1.81754e+08	1.01988e+08	7.97666e+07
2008-03-11	1.81779e+08	1.01988e+08	7.97913e+07
2008-03-12	1.81804e+08	1.01988e+08	7.98161e+07
2008-03-13	1.81829e+08	1.01988e+08	7.98409e+07
2008-03-14	1.81854e+08	1.01988e+08	7.98657e+07
2008-03-15	1.81854e+08	1.01988e+08	7.98664e+07
2008-03-16	1.81872e+08	1.01988e+08	7.98838e+07
2008-03-17	1.81889e+08	1.01988e+08	7.99012e+07
2008-03-18	1.81907e+08	1.01988e+08	7.99182e+07
2008-03-19	1.81924e+08	1.01988e+08	7.99356e+07
2008-03-20	1.81941e+08	1.01988e+08	7.9953e+07
2008-03-21	1.81959e+08	1.01988e+08	7.99702e+07
2008-03-22	1.81976e+08	1.01988e+08	7.99875e+07
2008-03-23	1.81993e+08	1.01988e+08	8.00049e+07
2008-03-24	1.82011e+08	1.01988e+08	8.00222e+07
2008-03-25	1.82028e+08	1.01988e+08	8.00396e+07
2008-03-26	1.82045e+08	1.01988e+08	8.0057e+07
2008-03-27	1.82063e+08	1.01988e+08	8.00743e+07
2008-03-28	1.8208e+08	1.01988e+08	8.00917e+07
2008-03-29	1.82098e+08	1.01988e+08	8.0109e+07
2008-03-30	1.82115e+08	1.01988e+08	8.01264e+07
2008-03-31	1.82132e+08	1.01988e+08	8.01438e+07
2008-04-01	1.8215e+08	1.01988e+08	8.01611e+07
2008-04-02	1.82167e+08	1.01988e+08	8.01785e+07
2008-04-03	1.82184e+08	1.01988e+08	8.01959e+07
2008-04-04	1.82202e+08	1.01988e+08	8.02132e+07
2008-04-05	1.82219e+08	1.01988e+08	8.02306e+07
2008-04-06	1.82236e+08	1.01988e+08	8.0248e+07
2008-04-07	1.82254e+08	1.01988e+08	8.02653e+07
2008-04-08	1.82271e+08	1.01988e+08	8.02827e+07
2008-04-09	1.82289e+08	1.01988e+08	8.03001e+07
2008-04-10	1.82306e+08	1.01988e+08	8.03174e+07
2008-04-11	1.82323e+08	1.01988e+08	8.03348e+07
2008-04-12	1.82341e+08	1.01988e+08	8.03522e+07
2008-04-13	1.82358e+08	1.01988e+08	8.03695e+07
2008-04-14	1.82375e+08	1.01988e+08	8.03869e+07
2008-04-15	1.82394e+08	1.01988e+08	8.04052e+07
2008-04-16	1.82412e+08	1.01988e+08	8.04236e+07
2008-04-17	1.82431e+08	1.01988e+08	8.04427e+07
2008-04-18	1.8245e+08	1.01988e+08	8.04618e+07
2008-04-19	1.82469e+08	1.01989e+08	8.04807e+07
2008-04-20	1.82488e+08	1.01989e+08	8.04996e+07
2008-04-21	1.82508e+08	1.01989e+08	8.05185e+07
2008-04-22	1.82527e+08	1.01989e+08	8.05373e+07
2008-04-23	1.82546e+08	1.01992e+08	8.05539e+07
2008-04-24	1.82721e+08	1.01992e+08	8.0729e+07
2008-04-25	1.82758e+08	1.01993e+08	8.07651e+07
2008-04-26	1.82795e+08	1.01993e+08	8.08017e+07
2008-04-27	1.83023e+08	1.01994e+08	8.10287e+07
2008-04-28	1.83031e+08	1.01994e+08	8.10371e+07
2008-04-29	1.8304e+08	1.01994e+08	8.10456e+07
2008-04-30	1.83048e+08	1.01994e+08	8.10541e+07
2008-05-01	1.83088e+08	1.01994e+08	8.10933e+07
2008-05-02	1.83127e+08	1.01994e+08	8.11325e+07
2008-05-03	1.83328e+08	1.01994e+08	8.13339e+07
2008-05-04	1.83379e+08	1.01995e+08	8.13844e+07
2008-05-05	1.83512e+08	1.01995e+08	8.15172e+07
2008-05-06	1.83645e+08	1.01995e+08	8.16501e+07
2008-05-07	1.83886e+08	1.01995e+08	8.18907e+07
2008-05-08	1.83909e+08	1.01995e+08	8.1914e+07
2008-05-09	1.83932e+08	1.01995e+08	8.19373e+07
2008-05-10	1.84161e+08	1.01995e+08	8.21658e+07
2008-05-11	1.86611e+08	1.01995e+08	8.46157e+07
2008-05-12	1.89061e+08	1.01999e+08	8.70621e+07
2008-05-13	1.9348e+08	1.02021e+08	9.14586e+07
2008-05-14	1.93635e+08	1.03443e+08	9.01923e+07
2008-05-15	1.9379e+08	1.04765e+08	8.9025e+07
2008-05-16	1.93946e+08	1.05914e+08	8.80316e+07
2008-05-17	1.94101e+08	1.06396e+08	8.77047e+07
2008-05-18	1.94167e+08	1.06767e+08	8.74007e+07
2008-05-19	1.94234e+08	1.07064e+08	8.71699e+07
2008-05-20	1.943e+08	1.07184e+08	8.71164e+07
2008-05-21	1.94321e+08	1.07247e+08	8.70741e+07
2008-05-22	1.94342e+08	1.07256e+08	8.70859e+07
2008-05-23	1.94348e+08	1.07325e+08	8.70223e+07
2008-05-24	1.94371e+08	1.07363e+08	8.70083e+07
2008-05-25	1.94394e+08	1.0747e+08	8.69243e+07
2008-05-26	1.94435e+08	1.07589e+08	8.68463e+07
2008-05-27	1.94476e+08	1.07697e+08	8.67791e+07
2008-05-28	1.94517e+08	1.07797e+08	8.67194e+07
2008-05-29	1.94572e+08	1.07838e+08	8.67346e+07
2008-05-30	1.94628e+08	1.07946e+08	8.66818e+07
2008-05-31	1.95068e+08	1.08007e+08	8.70611e+07
2008-06-01	1.95216e+08	1.08071e+08	8.71452e+07
2008-06-02	1.95364e+08	1.08131e+08	8.72332e+07
2008-06-03	1.95512e+08	1.08195e+08	8.73169e+07
2008-06-04	1.95632e+08	1.08258e+08	8.73742e+07
2008-06-05	1.95782e+08	1.08309e+08	8.74731e+07
2008-06-06	1.96378e+08	1.08331e+08	8.80475e+07
2008-06-07	1.96975e+08	1.08396e+08	8.8579e+07
2008-06-08	1.97041e+08	1.08617e+08	8.84244e+07
2008-06-09	1.97346e+08	1.08894e+08	8.8452e+07
2008-06-10	1.9751e+08	1.09352e+08	8.8158e+07
2008-06-11	1.97587e+08	1.09835e+08	8.77515e+07
2008-06-12	1.97799e+08	1.1039e+08	8.74087e+07
2008-06-13	1.98011e+08	1.11e+08	8.70107e+07
2008-06-14	1.98237e+08	1.11564e+08	8.66728e+07
2008-06-15	1.98463e+08	1.12144e+08	8.63186e+07
2008-06-16	1.98752e+08	1.12894e+08	8.58575e+07
2008-06-17	1.9904e+08	1.13707e+08	8.53331e+07
2008-06-18	1.99329e+08	1.14434e+08	8.48956e+07
2008-06-19	1.99641e+08	1.15231e+08	8.44095e+07
2008-06-20	2.00094e+08	1.16095e+08	8.39994e+07
2008-06-21	2.00548e+08	1.17204e+08	8.33433e+07
2008-06-22	2.00774e+08	1.18182e+08	8.25919e+07
2008-06-23	2.01e+08	1.18973e+08	8.20266e+07
2008-06-24	2.01091e+08	1.19662e+08	8.14285e+07
2008-06-25	2.01181e+08	1.20156e+08	8.10249e+07
2008-06-26	2.01272e+08	1.20732e+08	8.05404e+07
2008-06-27	2.01666e+08	1.21289e+08	8.03766e+07
2008-06-28	2.01793e+08	1.21743e+08	8.00502e+07
2008-06-29	2.01943e+08	1.22379e+08	7.95635e+07
2008-06-30	2.02065e+08	1.22729e+08	7.93367e+07
2008-07-01	2.02535e+08	1.23208e+08	7.93277e+07
2008-07-02	2.03193e+08	1.23556e+08	7.96367e+07
2008-07-03	2.0385e+08	1.24085e+08	7.97652e+07
2008-07-04	2.03886e+08	1.24523e+08	7.93623e+07
2008-07-05	2.03977e+08	1.24978e+08	7.89993e+07
2008-07-06	2.04243e+08	1.25469e+08	7.8774e+07
2008-07-07	2.04376e+08	1.25807e+08	7.8569e+07
2008-07-08	2.04509e+08	1.26194e+08	7.83158e+07
2008-07-09	2.04698e+08	1.26466e+08	7.82322e+07
2008-07-10	2.04804e+08	1.27156e+08	7.76481e+07
2008-07-11	2.04877e+08	1.27975e+08	7.69015e+07
2008-07-12	2.04949e+08	1.28692e+08	7.62576e+07
2008-07-13	2.05702e+08	1.29221e+08	7.64808e+07
2008-07-14	2.05924e+08	1.29757e+08	7.61668e+07
2008-07-15	2.06145e+08	1.3031e+08	7.58352e+07
2008-07-16	2.06211e+08	1.30834e+08	7.53769e+07
2008-07-17	2.06919e+08	1.3141e+08	7.55095e+07
2008-07-18	2.07627e+08	1.31884e+08	7.57428e+07
2008-07-19	2.07667e+08	1.32331e+08	7.53361e+07
2008-07-20	2.07907e+08	1.32817e+08	7.50903e+07
2008-07-21	2.08146e+08	1.33336e+08	7.481e+07
2008-07-22	2.08425e+08	1.33761e+08	7.46636e+07
2008-07-23	2.08704e+08	1.34143e+08	7.45606e+07
2008-07-24	2.08983e+08	1.346e+08	7.43831e+07
2008-07-25	2.09261e+08	1.35127e+08	7.41346e+07
2008-07-26	2.0954e+08	1.35546e+08	7.39942e+07
2008-07-27	2.10256e+08	1.35893e+08	7.43631e+07
2008-07-28	2.10266e+08	1.36359e+08	7.39068e+07
2008-07-29	2.10276e+08	1.36742e+08	7.35343e+07
2008-07-30	2.10322e+08	1.37119e+08	7.32032e+07
2008-07-31	2.10615e+08	1.37337e+08	7.3278e+07
2008-08-01	2.10957e+08	1.37587e+08	7.33696e+07
2008-08-02	2.11181e+08	1.37778e+08	7.34028e+07
2008-08-03	2.11405e+08	1.37928e+08	7.34768e+07
2008-08-04	2.11644e+08	1.38098e+08	7.35464e+07
2008-08-05	2.11758e+08	1.38252e+08	7.35062e+07
2008-08-06	2.11872e+08	1.38449e+08	7.34238e+07
2008-08-07	2.11987e+08	1.38616e+08	7.3371e+07
2008-08-08	2.12013e+08	1.38817e+08	7.31963e+07
2008-08-09	2.1213e+08	1.38979e+08	7.31509e+07
2008-08-10	2.12482e+08	1.39162e+08	7.33198e+07
2008-08-11	2.12646e+08	1.39361e+08	7.32849e+07
2008-08-12	2.13136e+08	1.39498e+08	7.36378e+07
2008-08-13	2.13266e+08	1.39669e+08	7.35972e+07
2008-08-14	2.13396e+08	1.39849e+08	7.35478e+07
2008-08-15	2.13527e+08	1.40044e+08	7.34827e+07
2008-08-16	2.13657e+08	1.4021e+08	7.34464e+07
2008-08-17	2.13698e+08	1.40417e+08	7.32802e+07
2008-08-18	2.13738e+08	1.40595e+08	7.31439e+07
2008-08-19	2.13779e+08	1.40757e+08	7.30218e+07
2008-08-20	2.1382e+08	1.4095e+08	7.28702e+07
2008-08-21	2.14314e+08	1.41114e+08	7.31998e+07
2008-08-22	2.14661e+08	1.41291e+08	7.33702e+07
2008-08-23	2.14973e+08	1.41454e+08	7.35188e+07
2008-08-24	2.15284e+08	1.41645e+08	7.36396e+07
2008-08-25	2.15301e+08	1.41825e+08	7.34762e+07
2008-08-26	2.15318e+08	1.41959e+08	7.33583e+07
2008-08-27	2.15418e+08	1.42106e+08	7.33115e+07
2008-08-28	2.15576e+08	1.42206e+08	7.33701e+07
2008-08-29	2.1588e+08	1.42309e+08	7.35719e+07
2008-08-30	2.16035e+08	1.42425e+08	7.36101e+07
2008-08-31	2.16333e+08	1.42529e+08	7.38035e+07
2008-09-01	2.16631e+08	1.42658e+08	7.39738e+07
2008-09-02	2.1671e+08	1.42764e+08	7.39462e+07
2008-09-03	2.16748e+08	1.42871e+08	7.38775e+07
2008-09-04	2.17256e+08	1.4294e+08	7.43158e+07
2008-09-05	2.17764e+08	1.43052e+08	7.47119e+07
2008-09-06	2.18041e+08	1.43127e+08	7.49142e+07
2008-09-07	2.18319e+08	1.43246e+08	7.50735e+07
2008-09-08	2.18362e+08	1.43521e+08	7.48408e+07
2008-09-09	2.18405e+08	1.43765e+08	7.46398e+07
2008-09-10	2.18447e+08	1.43995e+08	7.4452e+07
2008-09-11	2.1849e+08	1.4428e+08	7.42105e+07
2008-09-12	2.18533e+08	1.44551e+08	7.39822e+07
2008-09-13	2.18576e+08	1.44832e+08	7.37437e+07
2008-09-14	2.18618e+08	1.45063e+08	7.3555e+07
2008-09-15	2.18661e+08	1.45301e+08	7.33601e+07
2008-09-16	2.18704e+08	1.45419e+08	7.32846e+07
2008-09-17	2.18859e+08	1.4553e+08	7.33286e+07
2008-09-18	2.19015e+08	1.45631e+08	7.33837e+07
2008-09-19	2.1917e+08	1.45735e+08	7.34355e+07
2008-09-20	2.19217e+08	1.45804e+08	7.34133e+07
2008-09-21	2.19264e+08	1.45885e+08	7.33789e+07
2008-09-22	2.19475e+08	1.45885e+08	7.35902e+07
2008-09-23	2.19527e+08	1.45978e+08	7.35484e+07
2008-09-24	2.19578e+08	1.45994e+08	7.35836e+07
2008-09-25	2.19582e+08	1.46007e+08	7.35745e+07
2008-09-26	2.19639e+08	1.46092e+08	7.35471e+07
2008-09-27	2.19697e+08	1.46173e+08	7.35241e+07
2008-09-28	2.19754e+08	1.46188e+08	7.35666e+07
2008-09-29	2.19812e+08	1.46279e+08	7.35325e+07
2008-09-30	2.19869e+08	1.4639e+08	7.34787e+07
2008-10-01	2.19875e+08	1.46391e+08	7.34836e+07
2008-10-02	2.19881e+08	1.46486e+08	7.33944e+07
2008-10-03	2.19908e+08	1.46574e+08	7.33335e+07
2008-10-04	2.20069e+08	1.46647e+08	7.34222e+07
2008-10-05	2.2023e+08	1.46751e+08	7.34785e+07
2008-10-06	2.20391e+08	1.4689e+08	7.35011e+07
2008-10-07	2.20447e+08	1.47032e+08	7.3415e+07
2008-10-08	2.20748e+08	1.47137e+08	7.36103e+07
2008-10-09	2.20881e+08	1.4719e+08	7.36912e+07
2008-10-10	2.21014e+08	1.47318e+08	7.36965e+07
2008-10-11	2.21325e+08	1.47392e+08	7.39332e+07
2008-10-12	2.21636e+08	1.47497e+08	7.41389e+07
2008-10-13	2.21644e+08	1.47594e+08	7.40493e+07
2008-10-14	2.21651e+08	1.47717e+08	7.39337e+07
2008-10-15	2.21907e+08	1.47826e+08	7.40805e+07
2008-10-16	2.21946e+08	1.47923e+08	7.40226e+07
2008-10-17	2.22016e+08	1.47989e+08	7.4027e+07
2008-10-18	2.22086e+08	1.48003e+08	7.40838e+07
2008-10-19	2.22472e+08	1.48086e+08	7.43856e+07
2008-10-20	2.22545e+08	1.48139e+08	7.44065e+07
2008-10-21	2.22619e+08	1.48281e+08	7.43383e+07
2008-10-22	2.22718e+08	1.48298e+08	7.44207e+07
2008-10-23	2.22796e+08	1.48339e+08	7.44573e+07
2008-10-24	2.22876e+08	1.48428e+08	7.44477e+07
2008-10-25	2.22956e+08	1.4845e+08	7.45054e+07
2008-10-26	2.23035e+08	1.48471e+08	7.45646e+07
2008-10-27	2.23115e+08	1.48585e+08	7.45297e+07
2008-10-28	2.23128e+08	1.48665e+08	7.44629e+07
2008-10-29	2.23141e+08	1.48685e+08	7.44557e+07
2008-10-30	2.23154e+08	1.48729e+08	7.44254e+07
2008-10-31	2.23167e+08	1.48804e+08	7.43636e+07
2008-11-01	2.2318e+08	1.48874e+08	7.43067e+07
2008-11-02	2.23194e+08	1.48931e+08	7.42627e+07
2008-11-03	2.23207e+08	1.49025e+08	7.41815e+07
2008-11-04	2.2322e+08	1.49068e+08	7.41517e+07
2008-11-05	2.23233e+08	1.4914e+08	7.4093e+07
2008-11-06	2.23246e+08	1.49152e+08	7.40942e+07
2008-11-07	2.23259e+08	1.49175e+08	7.40844e+07
2008-11-08	2.23272e+08	1.49233e+08	7.40389e+07
2008-11-09	2.23485e+08	1.49267e+08	7.42179e+07
2008-11-10	2.23491e+08	1.49345e+08	7.41459e+07
2008-11-11	2.23554e+08	1.49436e+08	7.41183e+07
2008-11-12	2.23633e+08	1.49511e+08	7.41215e+07
2008-11-13	2.23711e+08	1.49605e+08	7.41065e+07
2008-11-14	2.2379e+08	1.49702e+08	7.4088e+07
2008-11-15	2.23821e+08	1.49717e+08	7.41036e+07
2008-11-16	2.23851e+08	1.49788e+08	7.40628e+07
2008-11-17	2.23881e+08	1.4988e+08	7.4001e+07
2008-11-18	2.23888e+08	1.49969e+08	7.39194e+07
2008-11-19	2.23895e+08	1.50063e+08	7.38318e+07
2008-11-20	2.2393e+08	1.50154e+08	7.37753e+07
2008-11-21	2.23965e+08	1.50241e+08	7.37232e+07
2008-11-22	2.24e+08	1.50308e+08	7.36916e+07
2008-11-23	2.24035e+08	1.50387e+08	7.36473e+07
2008-11-24	2.2407e+08	1.50466e+08	7.36039e+07
2008-11-25	2.24105e+08	1.50557e+08	7.35482e+07
2008-11-26	2.2414e+08	1.50638e+08	7.35016e+07
2008-11-27	2.24175e+08	1.50715e+08	7.34601e+07
2008-11-28	2.2421e+08	1.50722e+08	7.3488e+07
2008-11-29	2.24245e+08	1.50802e+08	7.34434e+07
2008-11-30	2.2428e+08	1.50899e+08	7.33814e+07
2008-12-01	2.24315e+08	1.50997e+08	7.33184e+07
2008-12-02	2.2435e+08	1.51042e+08	7.33079e+07
2008-12-03	2.24385e+08	1.51129e+08	7.32556e+07
2008-12-04	2.24399e+08	1.51154e+08	7.32449e+07
2008-12-05	2.24405e+08	1.51276e+08	7.31289e+07
2008-12-06	2.24439e+08	1.51353e+08	7.30864e+07
2008-12-07	2.24474e+08	1.51445e+08	7.30283e+07
2008-12-08	2.24508e+08	1.51573e+08	7.29356e+07
2008-12-09	2.24534e+08	1.51715e+08	7.28189e+07
2008-12-10	2.2456e+08	1.51797e+08	7.27632e+07
2008-12-11	2.24586e+08	1.51797e+08	7.27891e+07
2008-12-12	2.24612e+08	1.51865e+08	7.27471e+07
2008-12-13	2.24638e+08	1.51941e+08	7.26966e+07
2008-12-14	2.24664e+08	1.52024e+08	7.26396e+07
2008-12-15	2.2469e+08	1.52024e+08	7.26656e+07
2008-12-16	2.24716e+08	1.52106e+08	7.26092e+07
2008-12-17	2.24742e+08	1.52199e+08	7.25427e+07
2008-12-18	2.24768e+08	1.52281e+08	7.24868e+07
2008-12-19	2.24794e+08	1.5236e+08	7.24332e+07
2008-12-20	2.24819e+08	1.52444e+08	7.23753e+07
2008-12-21	2.24845e+08	1.52536e+08	7.23097e+07
2008-12-22	2.24871e+08	1.52607e+08	7.22648e+07
2008-12-23	2.24897e+08	1.52679e+08	7.22183e+07
2008-12-24	2.24923e+08	1.52776e+08	7.21471e+07
2008-12-25	2.24949e+08	1.52878e+08	7.20712e+07
2008-12-26	2.24975e+08	1.52986e+08	7.19889e+07
2008-12-27	2.25001e+08	1.52986e+08	7.20148e+07
2008-12-28	2.25027e+08	1.53018e+08	7.20088e+07
2008-12-29	2.25053e+08	1.53018e+08	7.20348e+07
2008-12-30	2.25075e+08	1.53084e+08	7.19907e+07
2008-12-31	2.25097e+08	1.53143e+08	7.19546e+07
2009-01-01	2.2512e+08	1.53232e+08	7.18872e+07
2009-01-02	2.25141e+08	1.53333e+08	7.18082e+07
2009-01-03	2.25172e+08	1.53373e+08	7.17991e+07
2009-01-04	2.25202e+08	1.53474e+08	7.17279e+07
2009-01-05	2.25203e+08	1.53474e+08	7.17284e+07
2009-01-06	2.25203e+08	1.53604e+08	7.15988e+07
2009-01-07	2.25218e+08	1.53703e+08	7.15156e+07
2009-01-08	2.25234e+08	1.53769e+08	7.14646e+07
2009-01-09	2.25249e+08	1.53815e+08	7.14335e+07
2009-01-10	2.25264e+08	1.53918e+08	7.1346e+07
2009-01-11	2.25279e+08	1.54064e+08	7.12151e+07
2009-01-12	2.25295e+08	1.54064e+08	7.12304e+07
2009-01-13	2.2531e+08	1.54064e+08	7.12456e+07
2009-01-14	2.25325e+08	1.54095e+08	7.12297e+07
2009-01-15	2.2534e+08	1.54172e+08	7.11686e+07
2009-01-16	2.25356e+08	1.542e+08	7.1156e+07
2009-01-17	2.25371e+08	1.5429e+08	7.10812e+07
2009-01-18	2.25386e+08	1.54378e+08	7.1008e+07
2009-01-19	2.25402e+08	1.54452e+08	7.09497e+07
2009-01-20	2.25417e+08	1.54525e+08	7.08917e+07
2009-01-21	2.25432e+08	1.54585e+08	7.08471e+07
2009-01-22	2.25442e+08	1.54653e+08	7.07897e+07
2009-01-23	2.25452e+08	1.54712e+08	7.07403e+07
2009-01-24	2.25462e+08	1.54723e+08	7.0739e+07
2009-01-25	2.25473e+08	1.5473e+08	7.07427e+07
2009-01-26	2.25483e+08	1.54827e+08	7.06561e+07
2009-01-27	2.25493e+08	1.54827e+08	7.06662e+07
2009-01-28	2.25503e+08	1.5484e+08	7.06632e+07
2009-01-29	2.25513e+08	1.54938e+08	7.05756e+07
2009-01-30	2.25625e+08	1.55052e+08	7.05735e+07
2009-01-31	2.25627e+08	1.55164e+08	7.04624e+07
2009-02-01	2.25678e+08	1.55261e+08	7.04172e+07
2009-02-02	2.2573e+08	1.55285e+08	7.04453e+07
2009-02-03	2.25782e+08	1.55388e+08	7.03938e+07
2009-02-04	2.25834e+08	1.55465e+08	7.03686e+07
2009-02-05	2.25885e+08	1.55584e+08	7.03016e+07
2009-02-06	2.25937e+08	1.55638e+08	7.02987e+07
2009-02-07	2.25989e+08	1.55754e+08	7.02352e+07
2009-02-08	2.26041e+08	1.55852e+08	7.0189e+07
2009-02-09	2.26092e+08	1.55934e+08	7.01589e+07
2009-02-10	2.26144e+08	1.56014e+08	7.01304e+07
2009-02-11	2.26196e+08	1.56054e+08	7.01423e+07
2009-02-12	2.26248e+08	1.56066e+08	7.01818e+07
2009-02-13	2.263e+08	1.56168e+08	7.01319e+07
2009-02-14	2.26351e+08	1.56264e+08	7.00871e+07
2009-02-15	2.26357e+08	1.56287e+08	7.00706e+07
2009-02-16	2.26364e+08	1.56352e+08	7.00116e+07
2009-02-17	2.26375e+08	1.56432e+08	6.99431e+07
2009-02-18	2.26386e+08	1.56526e+08	6.98599e+07
2009-02-19	2.26398e+08	1.56614e+08	6.97842e+07
2009-02-20	2.26409e+08	1.56714e+08	6.96954e+07
2009-02-21	2.26421e+08	1.56823e+08	6.9598e+07
2009-02-22	2.26432e+08	1.56897e+08	6.95351e+07
2009-02-23	2.26443e+08	1.56977e+08	6.94667e+07
2009-02-24	2.26455e+08	1.57009e+08	6.94461e+07
2009-02-25	2.26466e+08	1.57009e+08	6.94575e+07
2009-02-26	2.26476e+08	1.57097e+08	6.93792e+07
2009-02-27	2.26487e+08	1.5719e+08	6.92964e+07
2009-02-28	2.26497e+08	1.57294e+08	6.92029e+07
2009-03-01	2.26507e+08	1.57387e+08	6.91195e+07
2009-03-02	2.26517e+08	1.57489e+08	6.9028e+07
2009-03-03	2.26527e+08	1.57583e+08	6.89438e+07
2009-03-04	2.26537e+08	1.57641e+08	6.88959e+07
2009-03-05	2.26547e+08	1.57641e+08	6.89061e+07
2009-03-06	2.26558e+08	1.57684e+08	6.88734e+07
2009-03-07	2.26568e+08	1.57756e+08	6.88122e+07
2009-03-08	2.26578e+08	1.57878e+08	6.86999e+07
2009-03-09	2.26588e+08	1.58006e+08	6.85823e+07
2009-03-10	2.26631e+08	1.58108e+08	6.85225e+07
2009-03-11	2.26673e+08	1.58277e+08	6.83959e+07
2009-03-12	2.26716e+08	1.58398e+08	6.8318e+07
2009-03-13	2.26758e+08	1.58533e+08	6.82248e+07
2009-03-14	2.26801e+08	1.58609e+08	6.8192e+07
2009-03-15	2.26843e+08	1.58697e+08	6.81459e+07
2009-03-16	2.26886e+08	1.58796e+08	6.80895e+07
2009-03-17	2.26928e+08	1.58921e+08	6.80074e+07
2009-03-18	2.26971e+08	1.59039e+08	6.7932e+07
2009-03-19	2.27013e+08	1.59128e+08	6.78855e+07
2009-03-20	2.27056e+08	1.59183e+08	6.78722e+07
2009-03-21	2.27098e+08	1.59309e+08	6.77889e+07
2009-03-22	2.2714e+08	1.59359e+08	6.77816e+07
2009-03-23	2.27183e+08	1.59474e+08	6.77092e+07
2009-03-24	2.27225e+08	1.59571e+08	6.76543e+07
2009-03-25	2.27268e+08	1.59665e+08	6.76033e+07
2009-03-26	2.2731e+08	1.59744e+08	6.75662e+07
2009-03-27	2.27353e+08	1.5985e+08	6.75027e+07
2009-03-28	2.27395e+08	1.59992e+08	6.74033e+07
2009-03-29	2.27438e+08	1.60052e+08	6.73858e+07
2009-03-30	2.2748e+08	1.60052e+08	6.74283e+07
2009-03-31	2.27523e+08	1.60061e+08	6.74622e+07
2009-04-01	2.27565e+08	1.60165e+08	6.74006e+07
2009-04-02	2.27608e+08	1.60252e+08	6.73558e+07
2009-04-03	2.2765e+08	1.60397e+08	6.72532e+07
2009-04-04	2.27748e+08	1.60494e+08	6.72544e+07
2009-04-05	2.27816e+08	1.60583e+08	6.72331e+07
2009-04-06	2.27884e+08	1.60615e+08	6.7269e+07
2009-04-07	2.27952e+08	1.60694e+08	6.72576e+07
2009-04-08	2.2802e+08	1.60801e+08	6.72185e+07
2009-04-09	2.28088e+08	1.60801e+08	6.72864e+07
2009-04-10	2.28156e+08	1.60801e+08	6.73543e+07
2009-04-11	2.28224e+08	1.60881e+08	6.7343e+07
2009-04-12	2.28252e+08	1.60881e+08	6.73713e+07
2009-04-13	2.2828e+08	1.60941e+08	6.73395e+07
2009-04-14	2.28308e+08	1.61014e+08	6.72944e+07
2009-04-15	2.28337e+08	1.61099e+08	6.72376e+07
2009-04-16	2.28365e+08	1.61189e+08	6.71761e+07
2009-04-17	2.28393e+08	1.61283e+08	6.711e+07
2009-04-18	2.28421e+08	1.61345e+08	6.70767e+07
2009-04-19	2.2845e+08	1.61378e+08	6.70719e+07
2009-04-20	2.28478e+08	1.61385e+08	6.70925e+07
2009-04-21	2.28506e+08	1.61449e+08	6.70572e+07
2009-04-22	2.28534e+08	1.61476e+08	6.70583e+07
2009-04-23	2.28563e+08	1.61527e+08	6.70358e+07
2009-04-24	2.2864e+08	1.61605e+08	6.70352e+07
2009-04-25	2.28718e+08	1.61659e+08	6.7058e+07
2009-04-26	2.28795e+08	1.61732e+08	6.70624e+07
2009-04-27	2.28872e+08	1.61758e+08	6.71143e+07
2009-04-28	2.2895e+08	1.61836e+08	6.71141e+07
2009-04-29	2.29027e+08	1.61899e+08	6.71277e+07
2009-04-30	2.29105e+08	1.61973e+08	6.7132e+07
2009-05-01	2.29182e+08	1.62008e+08	6.71741e+07
2009-05-02	2.29259e+08	1.62054e+08	6.72051e+07
2009-05-03	2.29482e+08	1.62123e+08	6.73591e+07
2009-05-04	2.29705e+08	1.6218e+08	6.75253e+07
2009-05-05	2.29734e+08	1.62247e+08	6.74866e+07
2009-05-06	2.29763e+08	1.62309e+08	6.74542e+07
2009-05-07	2.29898e+08	1.62358e+08	6.75401e+07
2009-05-08	2.30032e+08	1.62416e+08	6.7616e+07
2009-05-09	2.30167e+08	1.6247e+08	6.76971e+07
2009-05-10	2.3028e+08	1.62535e+08	6.77455e+07
2009-05-11	2.30397e+08	1.62589e+08	6.78082e+07
2009-05-12	2.30492e+08	1.62639e+08	6.7853e+07
2009-05-13	2.30587e+08	1.62693e+08	6.78935e+07
2009-05-14	2.30682e+08	1.62734e+08	6.79476e+07
2009-05-15	2.30777e+08	1.62765e+08	6.80112e+07
2009-05-16	2.30871e+08	1.62775e+08	6.80967e+07
2009-05-17	2.30966e+08	1.6283e+08	6.81367e+07
2009-05-18	2.31006e+08	1.62862e+08	6.81446e+07
2009-05-19	2.31047e+08	1.62913e+08	6.81332e+07
2009-05-20	2.31115e+08	1.62959e+08	6.81562e+07
2009-05-21	2.31183e+08	1.63007e+08	6.81759e+07
2009-05-22	2.3135e+08	1.63054e+08	6.82968e+07
2009-05-23	2.31518e+08	1.63118e+08	6.84003e+07
2009-05-24	2.31619e+08	1.63162e+08	6.84566e+07
2009-05-25	2.3172e+08	1.6319e+08	6.85294e+07
2009-05-26	2.31935e+08	1.63232e+08	6.87033e+07
2009-05-27	2.32151e+08	1.63259e+08	6.88921e+07
2009-05-28	2.32184e+08	1.63296e+08	6.88878e+07
2009-05-29	2.32217e+08	1.63321e+08	6.88951e+07
2009-05-30	2.32249e+08	1.63355e+08	6.88948e+07
2009-05-31	2.32256e+08	1.63386e+08	6.88696e+07
2009-06-01	2.32262e+08	1.63393e+08	6.88689e+07
2009-06-02	2.32269e+08	1.63427e+08	6.88415e+07
2009-06-03	2.32275e+08	1.63441e+08	6.88343e+07
2009-06-04	2.32281e+08	1.63463e+08	6.88189e+07
2009-06-05	2.32434e+08	1.63479e+08	6.89547e+07
2009-06-06	2.3244e+08	1.63508e+08	6.89324e+07
2009-06-07	2.3253e+08	1.63541e+08	6.8989e+07
2009-06-08	2.32619e+08	1.63565e+08	6.90541e+07
2009-06-09	2.32669e+08	1.636e+08	6.90681e+07
2009-06-10	2.32718e+08	1.6361e+08	6.91074e+07
2009-06-11	2.32748e+08	1.63638e+08	6.91095e+07
2009-06-12	2.32889e+08	1.63651e+08	6.92381e+07
2009-06-13	2.33022e+08	1.63678e+08	6.93447e+07
2009-06-14	2.33147e+08	1.63691e+08	6.94559e+07
2009-06-15	2.3318e+08	1.63708e+08	6.94716e+07
2009-06-16	2.3331e+08	1.6373e+08	6.95807e+07
2009-06-17	2.33441e+08	1.63747e+08	6.96945e+07
2009-06-18	2.33582e+08	1.6377e+08	6.98119e+07
2009-06-19	2.33584e+08	1.63778e+08	6.98058e+07
2009-06-20	2.33635e+08	1.63794e+08	6.98411e+07
2009-06-21	2.33684e+08	1.63803e+08	6.98809e+07
2009-06-22	2.33733e+08	1.63815e+08	6.9918e+07
2009-06-23	2.34017e+08	1.63826e+08	7.01906e+07
2009-06-24	2.343e+08	1.63834e+08	7.04662e+07
2009-06-25	2.34583e+08	1.63844e+08	7.07393e+07
2009-06-26	2.34867e+08	1.63854e+08	7.10132e+07
2009-06-27	2.3515e+08	1.63862e+08	7.12877e+07
2009-06-28	2.35433e+08	1.63864e+08	7.15694e+07
2009-06-29	2.35535e+08	1.63873e+08	7.16621e+07
2009-06-30	2.35706e+08	1.63878e+08	7.18272e+07
2009-07-01	2.35876e+08	1.63884e+08	7.19921e+07
2009-07-02	2.3589e+08	1.6389e+08	7.2e+07
2009-07-03	2.35903e+08	1.63893e+08	7.20103e+07
2009-07-04	2.36035e+08	1.63898e+08	7.21368e+07
2009-07-05	2.36166e+08	1.63898e+08	7.22679e+07
2009-07-06	2.36297e+08	1.639e+08	7.23973e+07
2009-07-07	2.36429e+08	1.639e+08	7.25285e+07
2009-07-08	2.3656e+08	1.63901e+08	7.26585e+07
2009-07-09	2.36691e+08	1.63903e+08	7.27887e+07
2009-07-10	2.36823e+08	1.63904e+08	7.29186e+07
2009-07-11	2.36912e+08	1.63906e+08	7.30064e+07
2009-07-12	2.37002e+08	1.63906e+08	7.3096e+07
2009-07-13	2.37092e+08	1.63909e+08	7.31835e+07
2009-07-14	2.37902e+08	1.63909e+08	7.39925e+07
2009-07-15	2.38028e+08	1.63912e+08	7.41166e+07
2009-07-16	2.38154e+08	1.63912e+08	7.42429e+07
2009-07-17	2.38281e+08	1.63914e+08	7.43671e+07
2009-07-18	2.38407e+08	1.63915e+08	7.44919e+07
2009-07-19	2.38533e+08	1.63916e+08	7.46174e+07
2009-07-20	2.3866e+08	1.63918e+08	7.47414e+07
2009-07-21	2.38786e+08	1.63919e+08	7.4867e+07
2009-07-22	2.38798e+08	1.63921e+08	7.48779e+07
2009-07-23	2.38811e+08	1.63921e+08	7.48897e+07
2009-07-24	2.38824e+08	1.63923e+08	7.49007e+07
2009-07-25	2.39014e+08	1.63927e+08	7.5087e+07
2009-07-26	2.39204e+08	1.63934e+08	7.52703e+07
2009-07-27	2.39341e+08	1.63936e+08	7.54051e+07
2009-07-28	2.39478e+08	1.63937e+08	7.55413e+07
2009-07-29	2.39615e+08	1.63938e+08	7.56768e+07
2009-07-30	2.39752e+08	1.63939e+08	7.58128e+07
2009-07-31	2.39888e+08	1.63941e+08	7.59477e+07
2009-08-01	2.39935e+08	1.63942e+08	7.59935e+07
2009-08-02	2.39982e+08	1.63943e+08	7.6039e+07
2009-08-03	2.40029e+08	1.63944e+08	7.60849e+07
2009-08-04	2.40076e+08	1.63944e+08	7.61316e+07
2009-08-05	2.40403e+08	1.63945e+08	7.64576e+07
2009-08-06	2.4073e+08	1.63946e+08	7.67836e+07
2009-08-07	2.40831e+08	1.63948e+08	7.68833e+07
2009-08-08	2.40933e+08	1.63949e+08	7.6984e+07
2009-08-09	2.41034e+08	1.6395e+08	7.70841e+07
2009-08-10	2.41034e+08	1.6395e+08	7.70841e+07
2009-08-11	2.41034e+08	1.63951e+08	7.70829e+07
2009-08-12	2.41112e+08	1.63951e+08	7.7161e+07
2009-08-13	2.4119e+08	1.63952e+08	7.72386e+07
2009-08-14	2.41269e+08	1.63953e+08	7.73153e+07
2009-08-15	2.41347e+08	1.63954e+08	7.7393e+07
2009-08-16	2.41424e+08	1.63955e+08	7.74692e+07
2009-08-17	2.41504e+08	1.63955e+08	7.75491e+07
2009-08-18	2.41584e+08	1.63956e+08	7.7628e+07
2009-08-19	2.41658e+08	1.63957e+08	7.77015e+07
2009-08-20	2.41732e+08	1.63957e+08	7.77757e+07
2009-08-21	2.41865e+08	1.63957e+08	7.79076e+07
2009-08-22	2.41997e+08	1.63958e+08	7.80391e+07
2009-08-23	2.42129e+08	1.63959e+08	7.81702e+07
2009-08-24	2.42349e+08	1.63959e+08	7.839e+07
2009-08-25	2.42569e+08	1.6396e+08	7.86087e+07
2009-08-26	2.42671e+08	1.6396e+08	7.87112e+07
2009-08-27	2.42774e+08	1.63961e+08	7.88132e+07
2009-08-28	2.42844e+08	1.63962e+08	7.88826e+07
2009-08-29	2.42914e+08	1.63962e+08	7.89522e+07
2009-08-30	2.43114e+08	1.63962e+08	7.91514e+07
2009-08-31	2.43313e+08	1.63962e+08	7.93506e+07
2009-09-01	2.43501e+08	1.63963e+08	7.95381e+07
2009-09-02	2.43548e+08	1.63964e+08	7.95844e+07
2009-09-03	2.43595e+08	1.63965e+08	7.96305e+07
2009-09-04	2.43689e+08	1.63965e+08	7.97232e+07
2009-09-05	2.43782e+08	1.63966e+08	7.98162e+07
2009-09-06	2.43892e+08	1.63966e+08	7.99262e+07
2009-09-07	2.44003e+08	1.63966e+08	8.00368e+07
2009-09-08	2.44114e+08	1.63972e+08	8.01418e+07
2009-09-09	2.44224e+08	1.63972e+08	8.02523e+07
2009-09-10	2.44335e+08	1.63972e+08	8.03629e+07
2009-09-11	2.4439e+08	1.63972e+08	8.04185e+07
2009-09-12	2.44446e+08	1.63972e+08	8.04733e+07
2009-09-13	2.44501e+08	1.63972e+08	8.05289e+07
2009-09-14	2.44557e+08	1.63973e+08	8.05841e+07
2009-09-15	2.44613e+08	1.63974e+08	8.06387e+07
2009-09-16	2.44668e+08	1.63974e+08	8.06942e+07
2009-09-17	2.44724e+08	1.63974e+08	8.07493e+07
2009-09-18	2.44779e+08	1.63975e+08	8.08046e+07
2009-09-19	2.44835e+08	1.63975e+08	8.08601e+07
2009-09-20	2.4485e+08	1.63975e+08	8.08754e+07
2009-09-21	2.44865e+08	1.63975e+08	8.08906e+07
2009-09-22	2.45064e+08	1.63975e+08	8.10888e+07
2009-09-23	2.45262e+08	1.63975e+08	8.12872e+07
2009-09-24	2.45461e+08	1.63975e+08	8.14857e+07
2009-09-25	2.45586e+08	1.63975e+08	8.16108e+07
2009-09-26	2.45711e+08	1.63975e+08	8.17359e+07
2009-09-27	2.4576e+08	1.63975e+08	8.17854e+07
2009-09-28	2.4581e+08	1.63975e+08	8.18349e+07
2009-09-29	2.45859e+08	1.63975e+08	8.1884e+07
2009-09-30	2.45909e+08	1.63976e+08	8.19332e+07
2009-10-01	2.45971e+08	1.63976e+08	8.19956e+07
2009-10-02	2.46034e+08	1.63976e+08	8.20581e+07
2009-10-03	2.46096e+08	1.63976e+08	8.21205e+07
2009-10-04	2.46192e+08	1.63976e+08	8.22164e+07
2009-10-05	2.46288e+08	1.63976e+08	8.23119e+07
2009-10-06	2.4645e+08	1.63977e+08	8.24734e+07
2009-10-07	2.46612e+08	1.63977e+08	8.26353e+07
2009-10-08	2.46774e+08	1.63978e+08	8.27965e+07
2009-10-09	2.46936e+08	1.63978e+08	8.29585e+07
2009-10-10	2.4701e+08	1.63978e+08	8.30323e+07
2009-10-11	2.47085e+08	1.63979e+08	8.31059e+07
2009-10-12	2.47159e+08	1.63979e+08	8.31799e+07
2009-10-13	2.47285e+08	1.63979e+08	8.33063e+07
2009-10-14	2.47412e+08	1.63979e+08	8.34328e+07
2009-10-15	2.47552e+08	1.63979e+08	8.3573e+07
2009-10-16	2.47692e+08	1.63979e+08	8.37132e+07
2009-10-17	2.47832e+08	1.63979e+08	8.38535e+07
2009-10-18	2.47973e+08	1.63979e+08	8.39937e+07
2009-10-19	2.48113e+08	1.63979e+08	8.41339e+07
2009-10-20	2.48253e+08	1.63979e+08	8.42741e+07
2009-10-21	2.48393e+08	1.63979e+08	8.44143e+07
2009-10-22	2.48611e+08	1.63979e+08	8.46323e+07
2009-10-23	2.48829e+08	1.63979e+08	8.48502e+07
2009-10-24	2.49047e+08	1.63979e+08	8.50681e+07
2009-10-25	2.49265e+08	1.63979e+08	8.52861e+07
2009-10-26	2.49483e+08	1.63979e+08	8.55038e+07
2009-10-27	2.49703e+08	1.63979e+08	8.57242e+07
2009-10-28	2.49924e+08	1.6398e+08	8.59442e+07
2009-10-29	2.49957e+08	1.6398e+08	8.59778e+07
2009-10-30	2.49991e+08	1.6398e+08	8.60113e+07
2009-10-31	2.50025e+08	1.6398e+08	8.6045e+07
2009-11-01	2.50058e+08	1.6398e+08	8.60783e+07
2009-11-02	2.50092e+08	1.6398e+08	8.61118e+07
2009-11-03	2.50126e+08	1.6398e+08	8.61455e+07
2009-11-04	2.50159e+08	1.6398e+08	8.61792e+07
2009-11-05	2.50289e+08	1.6398e+08	8.63092e+07
2009-11-06	2.5042e+08	1.6398e+08	8.64393e+07
2009-11-07	2.5055e+08	1.6398e+08	8.65693e+07
2009-11-08	2.5068e+08	1.63981e+08	8.66989e+07
2009-11-09	2.50693e+08	1.63981e+08	8.67117e+07
2009-11-10	2.50705e+08	1.63981e+08	8.67246e+07
2009-11-11	2.50718e+08	1.63981e+08	8.67375e+07
2009-11-12	2.50731e+08	1.63982e+08	8.67494e+07
2009-11-13	2.50744e+08	1.63982e+08	8.67616e+07
2009-11-14	2.50814e+08	1.63983e+08	8.68301e+07
2009-11-15	2.50883e+08	1.63984e+08	8.68995e+07
2009-11-16	2.50953e+08	1.63984e+08	8.69682e+07
2009-11-17	2.51022e+08	1.63985e+08	8.70368e+07
2009-11-18	2.51079e+08	1.63987e+08	8.70924e+07
2009-11-19	2.51136e+08	1.63988e+08	8.71484e+07
2009-11-20	2.51193e+08	1.63989e+08	8.72043e+07
2009-11-21	2.51463e+08	1.63989e+08	8.74741e+07
2009-11-22	2.51733e+08	1.6399e+08	8.77432e+07
2009-11-23	2.51829e+08	1.63991e+08	8.78385e+07
2009-11-24	2.51925e+08	1.63992e+08	8.79334e+07
2009-11-25	2.52021e+08	1.63992e+08	8.8029e+07
2009-11-26	2.52117e+08	1.63993e+08	8.81242e+07
2009-11-27	2.52131e+08	1.63994e+08	8.81375e+07
2009-11-28	2.52145e+08	1.63994e+08	8.81515e+07
2009-11-29	2.52159e+08	1.63995e+08	8.81641e+07
2009-11-30	2.52173e+08	1.63995e+08	8.81782e+07
2009-12-01	2.52187e+08	1.63996e+08	8.81912e+07
2009-12-02	2.52256e+08	1.63996e+08	8.82598e+07
2009-12-03	2.52325e+08	1.63997e+08	8.83279e+07
2009-12-04	2.52602e+08	1.63997e+08	8.86046e+07
2009-12-05	2.52879e+08	1.63997e+08	8.88819e+07
2009-12-06	2.53156e+08	1.63998e+08	8.91586e+07
2009-12-07	2.53191e+08	1.63999e+08	8.91926e+07
2009-12-08	2.53227e+08	1.63999e+08	8.92272e+07
2009-12-09	2.53262e+08	1.64001e+08	8.9261e+07
2009-12-10	2.53297e+08	1.64001e+08	8.92955e+07
2009-12-11	2.53332e+08	1.64002e+08	8.93298e+07
2009-12-12	2.53367e+08	1.64003e+08	8.93643e+07
2009-12-13	2.53402e+08	1.64004e+08	8.93985e+07
2009-12-14	2.53437e+08	1.64004e+08	8.94336e+07
2009-12-15	2.53472e+08	1.64005e+08	8.94674e+07
2009-12-16	2.53507e+08	1.64005e+08	8.95025e+07
2009-12-17	2.53542e+08	1.64005e+08	8.95376e+07
2009-12-18	2.53578e+08	1.64005e+08	8.95727e+07
2009-12-19	2.53613e+08	1.64005e+08	8.96078e+07
2009-12-20	2.53648e+08	1.64005e+08	8.96429e+07
2009-12-21	2.53683e+08	1.64005e+08	8.9678e+07
2009-12-22	2.53718e+08	1.64005e+08	8.97131e+07
2009-12-23	2.53745e+08	1.64005e+08	8.97398e+07
2009-12-24	2.53771e+08	1.64005e+08	8.97665e+07
2009-12-25	2.53798e+08	1.64005e+08	8.97932e+07
2009-12-26	2.53825e+08	1.64005e+08	8.98199e+07
2009-12-27	2.53851e+08	1.64005e+08	8.98466e+07
2009-12-28	2.53878e+08	1.64005e+08	8.98733e+07
2009-12-29	2.53905e+08	1.64005e+08	8.99e+07
2009-12-30	2.53932e+08	1.64005e+08	8.99267e+07
2009-12-31	2.53958e+08	1.64006e+08	8.99521e+07
2010-01-01	2.53985e+08	1.64006e+08	8.99788e+07
2010-01-02	2.54012e+08	1.64007e+08	9.0005e+07
2010-01-03	2.54038e+08	1.64008e+08	9.00307e+07
2010-01-04	2.54065e+08	1.64008e+08	9.00567e+07
2010-01-05	2.54144e+08	1.64008e+08	9.01357e+07
2010-01-06	2.54223e+08	1.64009e+08	9.02142e+07
2010-01-07	2.54302e+08	1.64009e+08	9.02931e+07
2010-01-08	2.54381e+08	1.64009e+08	9.03721e+07
2010-01-09	2.5446e+08	1.64009e+08	9.04503e+07
2010-01-10	2.54539e+08	1.64009e+08	9.05293e+07
2010-01-11	2.54618e+08	1.6401e+08	9.06074e+07
2010-01-12	2.54697e+08	1.6401e+08	9.06863e+07
2010-01-13	2.54776e+08	1.64011e+08	9.07649e+07
2010-01-14	2.54854e+08	1.64011e+08	9.08436e+07
2010-01-15	2.54933e+08	1.64011e+08	9.09226e+07
2010-01-16	2.55012e+08	1.64011e+08	9.10012e+07
2010-01-17	2.55111e+08	1.64012e+08	9.10993e+07
2010-01-18	2.5521e+08	1.64012e+08	9.1198e+07
2010-01-19	2.55309e+08	1.64012e+08	9.12967e+07
2010-01-20	2.55407e+08	1.64012e+08	9.13955e+07
2010-01-21	2.55863e+08	1.64012e+08	9.18517e+07
2010-01-22	2.5632e+08	1.64012e+08	9.23079e+07
2010-01-23	2.56776e+08	1.64013e+08	9.2763e+07
2010-01-24	2.56815e+08	1.64014e+08	9.28009e+07
2010-01-25	2.56854e+08	1.64014e+08	9.28397e+07
2010-01-26	2.56892e+08	1.64014e+08	9.28785e+07
2010-01-27	2.56931e+08	1.64014e+08	9.29169e+07
2010-01-28	2.5697e+08	1.64015e+08	9.29547e+07
2010-01-29	2.57009e+08	1.64015e+08	9.29935e+07
2010-01-30	2.57048e+08	1.64016e+08	9.30316e+07
2010-01-31	2.57087e+08	1.64016e+08	9.30704e+07
